# Supplementary material for: (2,2′-Bipyridine-κ2 N,N′)dibromido­palladium(II) dichloro­methane solvate
Source: Acta Crystallogr Sect E Struct Rep Online. 2009 Oct 3;65(Pt 11):m1292. doi: 10.1107/S1600536809039701 (PMC2971059; doi:10.1107/S1600536809039701)
Supplement: Supplementary file 2 [file e-65-m1292-Isup2.hkl]

# 
# h,k,l, Fc-squared, Fo-squared, sigma(Fo-squared) and status flag 
# 
data_I
_shelx_title ' [Pd(bipy)Br2]CH2Cl2' 
_shelx_refln_list_code          4 
_shelx_F_calc_maximum      239.72 
_exptl_crystal_F_000       480.00 
_reflns_d_resolution_high  0.7502 
 
loop_ 
 _symmetry_equiv_pos_as_xyz 
 'x, y, z' 
 '-x, -y, -z' 
 
_cell_length_a     8.9323 
_cell_length_b     9.3035 
_cell_length_c    10.0113 
_cell_angle_alpha  72.882 
_cell_angle_beta   67.292 
_cell_angle_gamma  80.995 
 
_shelx_F_squared_multiplier     1.000 
 
loop_ 
 _refln_index_h 
 _refln_index_k 
 _refln_index_l 
 _refln_F_squared_calc 
 _refln_F_squared_meas 
 _refln_F_squared_sigma 
 _refln_observed_status 
   1   0   0     2590.56     2462.22     36.98 o 
   2   0   0     2622.09     2680.12     69.22 o 
   3   0   0     4695.25     4619.48    130.59 o 
   4   0   0     5589.01     5342.70    111.98 o 
   5   0   0       37.76       26.44     25.94 o 
   6   0   0     4633.33     4787.27    133.31 o 
   7   0   0       46.40       60.80     28.21 o 
   8   0   0       26.46       -7.34     24.44 o 
   9   0   0       15.40       13.16     29.93 o 
  10   0   0       53.92       39.00     58.08 o 
 -10   1   0       50.50       52.98     74.14 o 
  -9   1   0       14.76       19.70     34.57 o 
  -8   1   0        7.23       14.98     26.21 o 
  -7   1   0      138.39      161.27     38.76 o 
  -6   1   0     1407.06     1458.08     78.19 o 
  -5   1   0      979.67      957.33     57.50 o 
  -4   1   0      204.83      184.51     29.60 o 
  -3   1   0      130.42      148.74     22.46 o 
  -2   1   0       86.53       89.98     18.18 o 
  -1   1   0    11536.35    11492.48    169.68 o 
   0   1   0       24.95       34.69      9.52 o 
   1   1   0     7094.36     7318.08     65.90 o 
   2   1   0      379.08      456.01     28.81 o 
   3   1   0      640.20      708.07     35.69 o 
   4   1   0     7794.14     7427.28    146.05 o 
   5   1   0    11746.43    11495.44    181.09 o 
   6   1   0      337.86      407.13     49.87 o 
   7   1   0     1544.35     1699.24     89.58 o 
   8   1   0      658.94      960.88     74.78 o 
   9   1   0      244.53      327.41     76.75 o 
  10   1   0      620.30      741.27    176.73 o 
 -10   2   0        9.11      -48.91     61.41 o 
  -9   2   0      459.66      629.68    140.32 o 
  -8   2   0      996.29     1045.93    143.24 o 
  -7   2   0     1593.79     1876.06    117.24 o 
  -6   2   0      289.49      283.47     54.75 o 
  -5   2   0     1690.10     1594.46     91.07 o 
  -4   2   0      785.39      706.93     56.36 o 
  -3   2   0      398.12      446.33     41.53 o 
  -2   2   0     4390.87     3904.13    139.57 o 
  -1   2   0     1330.55     1402.64    111.07 o 
   0   2   0     6494.84     6714.33    124.43 o 
   1   2   0     7252.40     7635.63     98.63 o 
   2   2   0      812.06      827.89     41.38 o 
   3   2   0      273.27      234.06     23.81 o 
   4   2   0     2358.49     2540.04     77.44 o 
   5   2   0     2031.56     1990.06     77.23 o 
   6   2   0     3990.40     4020.59    120.02 o 
   7   2   0      479.13      481.42     57.37 o 
   8   2   0        7.32       -3.90     36.64 o 
   9   2   0     1168.50     1403.98    183.61 o 
  10   2   0      140.32      269.63    105.80 o 
 -10   3   0      242.13      402.32    130.97 o 
  -9   3   0      182.89      220.20     96.85 o 
  -8   3   0       35.22      129.25     80.11 o 
  -7   3   0      870.65      963.30    131.03 o 
  -6   3   0     4548.06     5290.91    272.26 o 
  -5   3   0     1700.12     1814.15    148.06 o 
  -4   3   0     4049.54     3526.76    182.87 o 
  -3   3   0     9737.74     9408.30    268.59 o 
  -2   3   0      210.38      323.24     57.46 o 
  -1   3   0     7927.35     7540.02    131.81 o 
   0   3   0     6202.90     6158.10    142.84 o 
   1   3   0      169.23      193.86     22.99 o 
   2   3   0     1003.82      972.93     42.86 o 
   3   3   0     7084.04     6889.75    108.96 o 
   4   3   0      182.41      200.58     27.90 o 
   5   3   0      489.98      460.38     40.70 o 
   6   3   0      396.28      442.77     71.29 o 
   7   3   0        5.87       46.36     23.71 o 
   8   3   0       12.39       38.82     46.96 o 
   9   3   0      149.88       88.02     82.63 o 
  10   3   0      515.66      548.14    161.02 o 
 -10   4   0        1.20      -50.63     73.57 o 
  -9   4   0       18.41       43.92     66.06 o 
  -8   4   0       10.86       70.82     65.77 o 
  -7   4   0      422.64      527.04    126.04 o 
  -6   4   0      426.86      429.73    103.85 o 
  -5   4   0     1889.24     1877.81    158.32 o 
  -4   4   0      543.38      642.13     84.87 o 
  -3   4   0      360.47      439.07     67.66 o 
  -2   4   0     9354.94     9075.69    179.75 o 
  -1   4   0     1822.35     1724.62     72.57 o 
   0   4   0     9374.24     9674.60    210.62 o 
   1   4   0    10247.11    10314.39    156.28 o 
   2   4   0     2575.93     2569.37     75.79 o 
   3   4   0     1153.33     1240.57     61.13 o 
   4   4   0    10104.19    10501.05    154.50 o 
   5   4   0      116.50      167.57     29.50 o 
   6   4   0      119.73      138.57     30.49 o 
   7   4   0      187.02      253.91     87.73 o 
   8   4   0      770.72      977.70    151.50 o 
   9   4   0      262.24      261.48    113.37 o 
  10   4   0       57.98      138.65    102.47 o 
  -9   5   0       51.22       99.32     80.05 o 
  -8   5   0      680.26      632.78    149.09 o 
  -7   5   0      110.04       57.80     69.27 o 
  -6   5   0     1133.84     1368.89    156.72 o 
  -5   5   0       48.93       38.48     43.52 o 
  -4   5   0      449.01      572.34     90.09 o 
  -3   5   0      215.34      346.52     75.35 o 
  -2   5   0      170.47      154.74     33.68 o 
  -1   5   0     1612.30     1553.01     75.76 o 
   0   5   0     1344.71     1424.68     96.16 o 
   1   5   0     2487.83     2799.80     94.82 o 
   2   5   0      727.83      674.49     46.17 o 
   3   5   0     6031.48     6059.61    129.44 o 
   4   5   0     2103.60     2161.53     81.20 o 
   5   5   0     5303.38     5394.58    143.39 o 
   6   5   0     1097.07     1275.02    151.39 o 
   7   5   0       46.22       37.44     53.79 o 
   8   5   0      848.22      914.10    149.09 o 
   9   5   0     1056.13     1346.98    197.14 o 
  10   5   0       62.15      -18.29     75.18 o 
  -9   6   0      158.37      358.74    120.88 o 
  -8   6   0      193.63      344.92    115.89 o 
  -7   6   0     1068.62     1505.13    177.36 o 
  -6   6   0      106.72      140.03     74.60 o 
  -5   6   0        2.27        0.40     39.68 o 
  -4   6   0       19.08       88.25     48.86 o 
  -3   6   0     5592.12     6255.99    270.43 o 
  -2   6   0      681.68      755.35     66.67 o 
  -1   6   0     1330.85     1464.13     80.60 o 
   0   6   0       14.79        6.73     20.01 o 
   1   6   0      385.23      316.01     44.59 o 
   2   6   0        1.92       -1.27     16.47 o 
   3   6   0      544.06      537.36     50.40 o 
   4   6   0     3344.73     3525.00     98.50 o 
   5   6   0       34.23       32.73     46.28 o 
   6   6   0        4.68       30.33     53.62 o 
   7   6   0      453.06      542.35    134.47 o 
   8   6   0      138.94      316.36    109.75 o 
   9   6   0      347.17      451.75    141.24 o 
  -8   7   0      306.94      -23.57     42.72 o 
  -7   7   0      188.05       -9.00     41.52 o 
  -6   7   0     1023.46     1127.88    155.57 o 
  -5   7   0       63.17       57.29     57.29 o 
  -4   7   0       39.58       13.65     49.03 o 
  -3   7   0     3853.58     4396.02    245.14 o 
  -2   7   0     4861.96     6329.33    273.47 o 
  -1   7   0      549.70      552.64     88.31 o 
   0   7   0      831.52      913.60     65.79 o 
   1   7   0     1208.33     1353.88     83.81 o 
   2   7   0     1869.42     2054.11     96.45 o 
   3   7   0     2213.83     2578.94    165.43 o 
   4   7   0      185.93      273.38     50.97 o 
   5   7   0       89.30       67.49     54.71 o 
   6   7   0      259.73      250.36     90.49 o 
   7   7   0       40.30        6.59     52.93 o 
   8   7   0       32.34       78.96     70.93 o 
   9   7   0      234.51      252.88    114.00 o 
  -7   8   0       20.49       -1.26     46.16 o 
  -6   8   0        5.33        3.33     54.93 o 
  -5   8   0       51.24       63.31     60.15 o 
  -4   8   0      358.60      364.41     96.68 o 
  -3   8   0      742.83      786.34    117.78 o 
  -2   8   0     3077.70     3420.50    218.76 o 
  -1   8   0      699.71      869.79     76.25 o 
   0   8   0       60.15       43.99     27.30 o 
   1   8   0      295.58      318.38     43.84 o 
   2   8   0     4569.76     4945.82    253.63 o 
   3   8   0     1492.48     1540.52    141.41 o 
   4   8   0     2793.47     2985.14    193.16 o 
   5   8   0      375.89      414.19    114.17 o 
   6   8   0      453.47      530.36    135.67 o 
   7   8   0       55.94      -40.54     40.54 o 
   8   8   0      528.13      872.76    192.56 o 
  -6   9   0       55.50       35.55     51.95 o 
  -5   9   0       95.11       93.41     71.16 o 
  -4   9   0      325.20      312.06     99.09 o 
  -3   9   0        0.99      -18.58     45.99 o 
  -2   9   0      261.34      335.40     94.44 o 
  -1   9   0      466.68      752.80    114.86 o 
   0   9   0        9.58       17.55     30.97 o 
   1   9   0      574.32      685.88    110.04 o 
   2   9   0        0.92       31.65     40.03 o 
   3   9   0     2171.29     2850.00    206.38 o 
   4   9   0       99.75      138.83     71.28 o 
   5   9   0      236.81      248.24     93.30 o 
   6   9   0      200.72       -9.17     31.31 o 
   7   9   0      687.23       -7.74     35.90 o 
  -5  10   0      141.12      309.42    109.64 o 
  -4  10   0       11.43       85.27     66.29 o 
  -3  10   0      837.82     1253.69    157.18 o 
  -2  10   0      149.47       55.68     64.11 o 
  -1  10   0       74.55       61.87     54.42 o 
   0  10   0      231.44      217.96     85.27 o 
   1  10   0      628.65      629.74    132.40 o 
   2  10   0      118.20      167.79     74.20 o 
   4  10   0      128.60      -33.49     33.49 o 
   5  10   0       24.83       46.05     46.10 o 
   6  10   0      124.78      -41.06     41.06 o 
  -3  11   0       26.19        3.10     66.52 o 
  -1  11   0      205.13      182.41     95.13 o 
   0  11   0      192.08      234.88     95.65 o 
   1  11   0      964.56     1149.04    156.89 o 
   3  11   0        0.33      -13.13     46.79 o 
   4  11   0       27.58      -26.44     38.48 o 
  -2 -11   1       66.49      271.46     96.39 o 
  -1 -11   1      538.65      706.41    148.58 o 
   0 -11   1      284.31      484.09    126.15 o 
   1 -11   1      175.80      293.82    102.99 o 
   2 -11   1        0.95        2.18     51.32 o 
  -5 -10   1        7.13       10.44     41.46 o 
  -4 -10   1       26.19      -23.74     33.77 o 
  -2 -10   1     1113.44     1295.37    159.41 o 
  -1 -10   1       12.50       19.27     44.61 o 
   0 -10   1       57.98       68.70     56.31 o 
   1 -10   1      289.13      378.18    107.23 o 
   3 -10   1       33.53       31.71     68.01 o 
   4 -10   1      638.90     1146.28    159.70 o 
   5 -10   1       35.71       55.57     81.31 o 
  -6  -9   1       39.44       28.16     45.93 o 
  -5  -9   1      411.53       45.70     43.92 o 
  -3  -9   1      296.31      516.20    114.23 o 
  -2  -9   1      118.65      148.69     66.29 o 
  -1  -9   1        7.69       40.48     43.52 o 
   0  -9   1       50.78      142.10     69.44 o 
   1  -9   1      153.85      107.52     67.44 o 
   2  -9   1      143.60      205.46     69.79 o 
   3  -9   1     1062.88     1547.45    163.31 o 
   4  -9   1      231.45      371.81    107.29 o 
   5  -9   1      156.73      195.71     88.08 o 
   6  -9   1      197.30      219.85    103.96 o 
  -7  -8   1      601.60      693.56    169.39 o 
  -6  -8   1      373.76      457.94    138.02 o 
  -5  -8   1       32.08      115.03     66.17 o 
  -4  -8   1     1313.62     1623.67    116.70 o 
  -3  -8   1     2653.28     2653.20    197.14 o 
  -2  -8   1       58.81       76.55     48.00 o 
  -1  -8   1       25.63       28.90     39.80 o 
   0  -8   1     2500.11     2977.59    135.99 o 
   1  -8   1      428.85      322.95     78.39 o 
   2  -8   1      496.79      688.74    103.50 o 
   3  -8   1      102.09      116.23     65.26 o 
   4  -8   1        2.61      -25.63     44.61 o 
   5  -8   1      138.20      274.50     99.89 o 
   6  -8   1      195.13      238.37     97.25 o 
   7  -8   1      166.61      -14.85     50.17 o 
  -8  -7   1      389.48      435.75    142.04 o 
  -7  -7   1      149.50      239.23     99.83 o 
  -6  -7   1        0.47        2.29     50.46 o 
  -5  -7   1      273.39      522.45    131.77 o 
  -4  -7   1      378.55      364.95    109.18 o 
  -3  -7   1     1442.95     1724.76    146.22 o 
  -2  -7   1     3189.65     3171.98    198.92 o 
  -1  -7   1        8.74       65.48     41.53 o 
   0  -7   1      392.37      407.68     72.78 o 
   1  -7   1     5000.43     5691.85    236.83 o 
   2  -7   1      343.18      345.43     80.34 o 
   3  -7   1      823.07      951.09    116.81 o 
   4  -7   1     1231.28     1118.47    136.76 o 
   5  -7   1     1180.65     1285.40    151.27 o 
   6  -7   1       98.48      123.06     79.53 o 
   7  -7   1      518.08      -44.10     44.10 o 
   8  -7   1        0.57      -44.38     44.38 o 
  -9  -6   1      493.17      716.21    170.25 o 
  -8  -6   1       83.70       54.65     66.00 o 
  -7  -6   1       13.32       -3.21     57.69 o 
  -6  -6   1       10.01      -26.72     36.36 o 
  -5  -6   1      357.33      478.35     66.08 o 
  -4  -6   1      167.67      154.89     39.73 o 
  -3  -6   1      736.77      724.87     88.59 o 
  -2  -6   1     1624.64     1650.66     75.00 o 
  -1  -6   1       89.28      154.94     24.90 o 
   0  -6   1      736.17      759.02     47.44 o 
   1  -6   1      248.50      395.78     63.25 o 
   2  -6   1     5165.84     5783.48    237.80 o 
   3  -6   1      814.35     1130.80    115.26 o 
   4  -6   1       84.38       48.80     48.11 o 
   5  -6   1      385.16      455.65    104.36 o 
   6  -6   1     1703.28     2123.98    196.69 o 
   7  -6   1       97.15       89.80     66.63 o 
   8  -6   1      390.61      -14.91     41.46 o 
   9  -6   1      208.46      384.37    132.06 o 
  -9  -5   1       88.85      214.12     97.20 o 
  -8  -5   1      438.55      644.42    157.75 o 
  -7  -5   1      106.66       98.23     68.12 o 
  -6  -5   1     2053.51     2261.84    126.25 o 
  -5  -5   1      504.28      470.78     71.97 o 
  -4  -5   1     5210.04     5250.78    172.71 o 
  -3  -5   1      326.99      380.85     35.01 o 
  -2  -5   1       24.97       34.22     16.53 o 
  -1  -5   1      922.72      887.89     41.39 o 
   0  -5   1     5027.70     5430.43    107.27 o 
   1  -5   1     1626.44     1692.88    108.49 o 
   2  -5   1       21.26       31.31     22.77 o 
   3  -5   1      593.72      605.94     81.89 o 
   4  -5   1      511.87      661.33     93.41 o 
   5  -5   1       66.15        1.72     32.91 o 
   6  -5   1      656.66      752.97    116.18 o 
   7  -5   1     1294.86     1658.35    178.28 o 
   8  -5   1        2.22      104.02     71.33 o 
   9  -5   1       23.27       10.49     60.27 o 
 -10  -4   1        5.72      -64.68     79.36 o 
  -9  -4   1      409.94      600.72    157.98 o 
  -8  -4   1       75.23       96.62     72.02 o 
  -7  -4   1       88.64      139.63     70.88 o 
  -6  -4   1     1276.67     1264.00    162.97 o 
  -5  -4   1     6373.19     6585.95    190.22 o 
  -4  -4   1     1251.86     1387.77     55.73 o 
  -3  -4   1     6290.87     6203.78    110.82 o 
  -2  -4   1      904.05      829.63     41.42 o 
  -1  -4   1     1051.79      946.27     48.08 o 
   0  -4   1    10344.96    10558.73    148.90 o 
   1  -4   1    12379.91    13102.32    270.83 o 
   2  -4   1      881.67      931.25     85.21 o 
   3  -4   1      125.51       89.45     38.08 o 
   4  -4   1      991.64     1324.16    119.62 o 
   5  -4   1      652.68      688.11     98.34 o 
   6  -4   1      553.88      675.33    106.49 o 
   7  -4   1        2.41      -42.43     42.43 o 
   8  -4   1       97.17      138.88     85.67 o 
   9  -4   1        1.69      -33.60     55.57 o 
  10  -4   1        5.08       54.25     80.22 o 
 -10  -3   1       33.30      -60.90     60.90 o 
  -9  -3   1        8.25       21.56     62.39 o 
  -8  -3   1       13.86       83.84     58.78 o 
  -7  -3   1       38.17       66.63     33.74 o 
  -6  -3   1      491.89      570.45     51.52 o 
  -5  -3   1     1196.75     1247.27     63.38 o 
  -4  -3   1     2732.60     2800.76     80.17 o 
  -3  -3   1      975.89     1014.44     43.58 o 
  -2  -3   1      823.83      860.48    106.03 o 
  -1  -3   1     7034.07     6944.63    202.28 o 
   0  -3   1    18794.22    19093.48    151.85 o 
   1  -3   1    21100.23    21540.03    308.79 o 
   2  -3   1     6463.32     6226.28    191.53 o 
   3  -3   1     1665.27     1682.32    114.51 o 
   4  -3   1        3.91       -4.19     23.45 o 
   5  -3   1     4194.25     4704.64    231.21 o 
   6  -3   1     2040.46     2141.07    177.25 o 
   7  -3   1     1324.06     1028.62    140.55 o 
   8  -3   1      141.06      230.98     90.77 o 
   9  -3   1      222.66      339.64    106.66 o 
  10  -3   1       73.34       -3.78     72.94 o 
 -10  -2   1      142.87       70.93     94.21 o 
  -9  -2   1        2.48      111.76     73.23 o 
  -8  -2   1      407.99      497.89     77.93 o 
  -7  -2   1      452.90      530.05     57.92 o 
  -6  -2   1      109.72      128.26     66.01 o 
  -5  -2   1     3936.38     3848.93    191.48 o 
  -4  -2   1      566.98      599.84     43.65 o 
  -3  -2   1      868.82      863.34     43.62 o 
  -2  -2   1       62.32       47.76     12.27 o 
  -1  -2   1      841.18      818.87     29.24 o 
   0  -2   1     9915.25     9986.49    117.17 o 
   1  -2   1     2044.24     1991.34     82.40 o 
   2  -2   1    14103.12    13534.51    259.76 o 
   3  -2   1        3.21       19.21     19.84 o 
   4  -2   1     2240.00     1928.15    130.68 o 
   5  -2   1       58.69       74.89     48.45 o 
   6  -2   1     6501.28     6567.36    291.65 o 
   7  -2   1      879.26      849.82    130.91 o 
   8  -2   1       86.28        9.92     56.94 o 
   9  -2   1      125.37      187.74     81.94 o 
  10  -2   1      556.19      841.79    171.05 o 
 -10  -1   1      472.29      621.02    158.27 o 
  -9  -1   1      613.97      621.83    154.71 o 
  -8  -1   1       77.54       82.10     37.86 o 
  -7  -1   1      268.69      337.22    101.95 o 
  -6  -1   1     5799.84     5777.27    148.12 o 
  -5  -1   1     2592.43     2412.84     92.78 o 
  -4  -1   1     1155.91     1168.30     56.02 o 
  -3  -1   1     2024.79     1975.67     79.27 o 
  -2  -1   1    10652.21    10050.44    116.86 o 
  -1  -1   1     1298.97     1315.67     68.64 o 
   0  -1   1     5150.69     4973.42     63.22 o 
   1  -1   1       21.32       43.47     14.45 o 
   2  -1   1     2011.02     2105.51     96.34 o 
   3  -1   1      127.37      152.42     39.80 o 
   4  -1   1      100.30       96.91     39.62 o 
   5  -1   1     6145.04     6275.92    178.86 o 
   6  -1   1       53.58      127.22     43.41 o 
   7  -1   1     2548.12     2814.61    148.94 o 
   8  -1   1       56.88       -7.28     49.49 o 
   9  -1   1      322.24      350.94    118.36 o 
  10  -1   1      258.03      306.44    117.44 o 
  11  -1   1      459.14      718.28    179.88 o 
  -9   0   1       42.37       86.23     37.76 o 
  -8   0   1      274.59      353.24     56.21 o 
  -7   0   1      402.73      454.41     59.64 o 
  -6   0   1        7.52        3.27     20.40 o 
  -5   0   1     8399.57     8126.43    158.92 o 
  -4   0   1      466.95      372.14     36.33 o 
  -3   0   1       80.40       90.36     17.85 o 
  -2   0   1    20389.18    20042.07    156.97 o 
  -1   0   1    15144.94    15232.25     87.47 o 
   0   0   1      822.86      787.30     35.75 o 
   1   0   1    14005.23    13795.65    182.58 o 
   2   0   1      864.70      801.37     42.17 o 
   3   0   1    10304.44    10127.91    124.98 o 
   4   0   1     9876.49     9448.37    141.99 o 
   5   0   1     1404.80     1364.75     70.16 o 
   6   0   1      302.32      279.84     41.08 o 
   7   0   1       22.88       -9.72     20.99 o 
   8   0   1       37.95       70.28     41.75 o 
   9   0   1       46.43        6.09     43.15 o 
  10   0   1      256.97      292.88    139.89 o 
  11   0   1       82.63      -44.04     89.28 o 
 -10   1   1       13.31       14.22     80.85 o 
  -9   1   1        6.69      -25.27     31.48 o 
  -8   1   1      146.28      130.52     42.25 o 
  -7   1   1      172.35      211.66     42.88 o 
  -6   1   1     1130.24     1200.86     74.43 o 
  -5   1   1      120.24      108.97     26.56 o 
  -4   1   1     4577.53     4133.40    124.61 o 
  -3   1   1      113.24      129.94     21.46 o 
  -2   1   1      467.34      396.83     33.74 o 
  -1   1   1     7807.77     7226.62    116.28 o 
   0   1   1    15642.82    15087.66    147.07 o 
   1   1   1     1280.70     1177.66     86.07 o 
   2   1   1     8192.33     7995.42     78.12 o 
   3   1   1     9767.38     9287.85    112.78 o 
   4   1   1     3491.64     3343.34     82.01 o 
   5   1   1     8532.65     8181.07    146.75 o 
   6   1   1     1340.21     1233.31     73.16 o 
   7   1   1     1077.84     1219.67     99.68 o 
   8   1   1       26.23       21.25     24.76 o 
   9   1   1     1444.54     1774.19    139.83 o 
  10   1   1       11.00        3.96     50.71 o 
  11   1   1      245.45      367.22    135.73 o 
 -10   2   1      237.31      268.59    118.76 o 
  -9   2   1      205.48      288.95     68.50 o 
  -8   2   1      295.69      351.77     71.07 o 
  -7   2   1     1513.59     1471.83    107.75 o 
  -6   2   1     2272.74     2041.53    115.95 o 
  -5   2   1       21.58       34.58     25.14 o 
  -4   2   1      183.09      164.88     35.01 o 
  -3   2   1     1594.04     1479.97     73.90 o 
  -2   2   1      320.27      328.92     27.34 o 
  -1   2   1     4735.12     4382.25     92.46 o 
   0   2   1      846.70      798.50     49.03 o 
   1   2   1     6197.13     6342.57    175.10 o 
   2   2   1      614.71      653.35     38.24 o 
   3   2   1        1.34        2.78      7.30 o 
   4   2   1    17666.94    17712.95    281.38 o 
   5   2   1     2291.09     2236.26     94.52 o 
   6   2   1      689.25      771.58     53.77 o 
   7   2   1     1478.11     1504.02     79.62 o 
   8   2   1     1554.46     1701.27    128.53 o 
   9   2   1       29.45       46.28     48.52 o 
  10   2   1      951.58     1087.84    128.96 o 
  11   2   1       77.78      113.02    100.69 o 
 -10   3   1       11.19       36.36     89.05 o 
  -9   3   1       72.37      163.26     88.71 o 
  -8   3   1     1402.06     1542.06    122.42 o 
  -7   3   1      239.31      284.45     62.59 o 
  -6   3   1     1990.22     2073.62    121.64 o 
  -5   3   1     1490.60     1377.18     91.39 o 
  -4   3   1       38.72       19.02     20.15 o 
  -3   3   1      417.50      432.31     49.08 o 
  -2   3   1    19204.50    18474.30    196.67 o 
  -1   3   1      896.80      685.99     61.70 o 
   0   3   1     2217.75     2126.27     94.33 o 
   1   3   1       59.56       76.78     24.14 o 
   2   3   1     1644.36     1547.46     44.90 o 
   3   3   1      425.06      485.90     29.20 o 
   4   3   1     3553.77     3553.75     83.31 o 
   5   3   1      925.59      864.78     64.65 o 
   6   3   1       98.53      113.50     27.12 o 
   7   3   1       68.18       85.30     41.34 o 
   8   3   1      172.44      140.93     54.41 o 
   9   3   1      485.88      534.72     90.08 o 
  10   3   1        1.24      -48.28     62.22 o 
  11   3   1      332.54      507.20    165.32 o 
  -9   4   1       31.46       74.83     82.98 o 
  -8   4   1       40.92       82.57     79.08 o 
  -7   4   1     1282.07     1355.70    163.54 o 
  -6   4   1       10.06       58.72     49.95 o 
  -5   4   1      884.72      940.02    121.28 o 
  -4   4   1     1841.23     1690.35    140.89 o 
  -3   4   1     5423.93     5213.93    151.57 o 
  -2   4   1       41.58       77.12     25.42 o 
  -1   4   1    37681.55    37659.39    484.26 o 
   0   4   1     1384.94     1524.23     93.98 o 
   1   4   1      270.61      311.20     44.33 o 
   2   4   1     3213.46     3052.00     84.28 o 
   3   4   1    13420.47    13895.05    206.76 o 
   4   4   1      243.21      292.69     29.95 o 
   5   4   1     2361.88     2509.01     87.00 o 
   6   4   1       75.42      102.33     25.57 o 
   7   4   1      288.63      357.34     67.64 o 
   8   4   1      201.79      307.07    105.28 o 
   9   4   1       10.48       -4.19     54.76 o 
  10   4   1      325.26      472.68    142.44 o 
  -9   5   1       66.53       46.33     72.65 o 
  -8   5   1      118.53       26.78     72.02 o 
  -7   5   1      192.48      184.13     85.38 o 
  -6   5   1       23.54       13.07     47.59 o 
  -5   5   1       14.81       14.79     37.79 o 
  -4   5   1       35.17       59.06     45.07 o 
  -3   5   1       14.32      -13.19     16.78 o 
  -2   5   1     6092.79     5653.04    158.28 o 
  -1   5   1     1188.64     1140.09    100.29 o 
   0   5   1     1344.38     1177.99     93.41 o 
   1   5   1      460.99      425.25     58.78 o 
   2   5   1     2118.40     2095.10     80.18 o 
   3   5   1     4788.64     4562.11    100.15 o 
   4   5   1    12114.55    12903.84    176.02 o 
   5   5   1      106.96      109.85     25.87 o 
   6   5   1       29.99        3.49     36.04 o 
   7   5   1     1604.47     1931.25    192.67 o 
   8   5   1      702.30     1023.80    156.37 o 
   9   5   1      591.20      565.92    149.15 o 
  10   5   1      411.84      401.23    148.46 o 
  -8   6   1      588.98      784.45    169.85 o 
  -7   6   1        0.15      -15.43     61.47 o 
  -6   6   1       87.18      117.50     72.94 o 
  -5   6   1     1248.00     1212.51    144.50 o 
  -4   6   1      294.86      307.93     85.21 o 
  -3   6   1     1269.16     1316.42     91.05 o 
  -2   6   1      694.07      731.75     65.67 o 
  -1   6   1      863.44      969.65     69.87 o 
   0   6   1     2749.84     2676.19    147.31 o 
   1   6   1      920.31      975.57     89.05 o 
   2   6   1     1213.82     1371.36     72.36 o 
   3   6   1     2196.33     2270.75     78.37 o 
   4   6   1     1620.06     1809.98     72.18 o 
   5   6   1     2211.07     2310.64    108.75 o 
   6   6   1       46.67       33.89     42.09 o 
   7   6   1       36.62       -8.49     44.38 o 
   8   6   1     2111.33     2629.11    247.55 o 
   9   6   1      359.10      471.59    140.15 o 
  10   6   1       65.22      193.70    111.82 o 
  -8   7   1      156.58      120.71    104.71 o 
  -7   7   1      702.28      860.72    172.77 o 
  -6   7   1       50.28       33.03     59.24 o 
  -5   7   1      584.37      543.04    121.11 o 
  -4   7   1     2361.88     2765.53    212.28 o 
  -3   7   1      938.04     1192.27    132.46 o 
  -2   7   1     1203.58     1132.92     84.72 o 
  -1   7   1     1684.09     1647.07     95.71 o 
   0   7   1     1827.88     2107.41    147.26 o 
   1   7   1       21.13       23.68     34.23 o 
   2   7   1     3608.12     3707.10    129.82 o 
   3   7   1        0.60      -12.42     12.42 o 
   4   7   1        7.38       44.58     21.30 o 
   5   7   1      296.23      279.49     86.53 o 
   6   7   1      394.13      424.85    114.74 o 
   7   7   1      320.71      380.93    115.26 o 
   8   7   1      147.12      229.26    102.53 o 
   9   7   1      633.92      759.39    180.69 o 
  -7   8   1       47.19      -26.72     54.30 o 
  -6   8   1      147.16       45.99     49.14 o 
  -5   8   1       90.08       76.95     63.71 o 
  -4   8   1       33.45       52.35     52.24 o 
  -3   8   1     1518.39     1630.83    165.15 o 
  -2   8   1      587.85      653.40     72.04 o 
  -1   8   1      765.75      878.36     77.68 o 
   0   8   1      826.60     1015.58    119.47 o 
   1   8   1     4092.96     4508.69    214.98 o 
   2   8   1      293.44      374.90     58.21 o 
   3   8   1     3301.66     3764.68    127.01 o 
   4   8   1      446.70      501.92    113.88 o 
   5   8   1       29.46       54.02     53.27 o 
   6   8   1      125.25      198.92     84.12 o 
   7   8   1     1360.96      229.94     81.54 o 
   8   8   1      243.86       69.21     50.17 o 
  -6   9   1        1.08      -48.17     48.17 o 
  -5   9   1      141.84      -39.51     39.51 o 
  -4   9   1      138.97      202.31     87.62 o 
  -3   9   1       19.67       13.19     55.91 o 
  -2   9   1      519.77      574.17     86.10 o 
  -1   9   1      226.12      211.60     51.95 o 
   0   9   1      264.72      288.96     53.53 o 
   2   9   1     2666.95     3201.08    142.19 o 
   3   9   1      147.30      188.33     48.35 o 
   4   9   1      910.60     1012.39    137.45 o 
   5   9   1      850.53      991.29    148.06 o 
   6   9   1      449.00      117.32     69.96 o 
   7   9   1      567.07      -26.78     42.03 o 
   8   9   1      629.69      -17.20     44.44 o 
  -5  10   1      118.56       54.30     51.26 o 
  -4  10   1      871.18     1275.94    170.94 o 
  -3  10   1        0.81      -40.89     51.21 o 
  -2  10   1       98.26       91.75     68.93 o 
  -1  10   1       58.11       16.15     41.03 o 
   0  10   1      224.04      266.42     58.54 o 
   1  10   1      261.06      332.59    100.87 o 
   2  10   1       18.89       40.66     41.92 o 
   3  10   1      425.79      405.82    111.36 o 
   4  10   1       10.06       11.24     42.72 o 
   5  10   1        0.93       31.83     50.69 o 
   6  10   1      312.75      -29.65     40.71 o 
  -3  11   1      511.91      501.92    128.45 o 
  -2  11   1       22.99      104.77     74.32 o 
  -1  11   1       76.86       90.83     69.33 o 
   1  11   1      741.65      823.84    158.72 o 
   3  11   1       22.17       21.79     51.90 o 
   4  11   1      186.84      295.95    106.14 o 
   5  11   1       40.22      -40.71     40.71 o 
   0  12   1        0.99      -53.56     56.37 o 
   2  12   1      442.22      526.81    132.58 o 
  -1 -11   2       42.99       59.58     76.21 o 
   0 -11   2       67.71      128.73     79.25 o 
   1 -11   2      188.43      170.71     87.16 o 
  -4 -10   2       67.41      -33.95     33.95 o 
  -3 -10   2      330.83      429.50    109.52 o 
  -2 -10   2        4.00       36.30     63.36 o 
  -1 -10   2      758.11      793.22    159.93 o 
   0 -10   2      181.63      130.05     70.99 o 
   1 -10   2      205.51      290.21    102.70 o 
   2 -10   2      659.29      -10.95     37.62 o 
   3 -10   2      422.44        7.57     42.89 o 
  -6  -9   2       90.91      121.45     92.38 o 
  -5  -9   2      129.18       29.47     41.46 o 
  -4  -9   2      311.72        1.15     33.37 o 
  -3  -9   2       32.29       40.43     49.26 o 
  -2  -9   2      324.91      437.18    106.31 o 
  -1  -9   2       55.24       40.77     49.20 o 
   0  -9   2       46.63       88.25     53.62 o 
   1  -9   2      317.88      367.51    107.35 o 
   2  -9   2      186.99      293.37    100.52 o 
   3  -9   2      532.64      700.44    133.55 o 
   4  -9   2      447.30      520.10    125.18 o 
   5  -9   2       84.58       42.15     69.04 o 
   6  -9   2       12.56      131.83     84.41 o 
  -7  -8   2        0.29       14.79     64.57 o 
  -6  -8   2       34.84       34.81     63.48 o 
  -5  -8   2     1390.09     1205.17    170.65 o 
  -4  -8   2      432.33      533.12    118.79 o 
  -3  -8   2     1009.33     1181.95    139.46 o 
  -2  -8   2      801.01      965.65    129.37 o 
  -1  -8   2      386.23      410.06    103.16 o 
   0  -8   2      312.76      302.60     90.60 o 
   1  -8   2     1856.51     2056.37    195.94 o 
   2  -8   2       14.90      -16.51     39.85 o 
   3  -8   2       76.19       56.94     46.68 o 
   4  -8   2        7.81        2.98     51.55 o 
   5  -8   2       53.90      193.65     85.73 o 
   6  -8   2       42.58       41.57     72.31 o 
   7  -8   2        5.99       80.62     58.66 o 
  -7  -7   2       64.78      110.67     87.10 o 
  -6  -7   2       47.76       19.90     62.50 o 
  -5  -7   2      125.84       83.29     40.23 o 
  -4  -7   2     3867.89     4616.18    195.13 o 
  -3  -7   2      457.93      589.54    113.83 o 
  -2  -7   2      260.18      327.77     86.01 o 
  -1  -7   2      599.16      870.58    113.37 o 
   0  -7   2     3091.39     3319.00    223.81 o 
   1  -7   2      101.54       47.76     27.03 o 
   2  -7   2     5311.86     5982.81    255.58 o 
   3  -7   2      809.95      944.55    118.70 o 
   4  -7   2      188.79      333.79     90.03 o 
   5  -7   2      231.03      428.41    109.93 o 
   6  -7   2      353.49      481.68    120.82 o 
   7  -7   2        8.87      -49.83     49.83 o 
   8  -7   2       73.60       10.44     55.28 o 
  -8  -6   2        8.31       36.01     59.52 o 
  -7  -6   2       49.58       10.95     58.60 o 
  -6  -6   2        9.33      -42.32     42.32 o 
  -5  -6   2      407.11      558.46     75.75 o 
  -4  -6   2       16.55        6.39     25.26 o 
  -3  -6   2     1756.40     1873.22    153.79 o 
  -2  -6   2       38.51       44.38     36.30 o 
  -1  -6   2       81.50      104.88     44.84 o 
   0  -6   2      889.68      963.55     65.44 o 
   1  -6   2     7129.78     7815.95    196.44 o 
   2  -6   2      148.85      104.77     43.06 o 
   3  -6   2      516.61      599.23     88.31 o 
   4  -6   2      273.56      391.31     91.35 o 
   5  -6   2     1328.92     1471.53    158.38 o 
   6  -6   2      259.50      392.05    106.60 o 
   7  -6   2     1571.14     1829.01    195.71 o 
   8  -6   2        8.94      -32.40     42.72 o 
   9  -6   2        5.25      -16.57     49.37 o 
  -9  -5   2      338.23      381.04    128.56 o 
  -8  -5   2      246.34      378.06    117.04 o 
  -7  -5   2       12.54       17.43     62.22 o 
  -6  -5   2     1250.81     1499.38    112.48 o 
  -5  -5   2     3241.57     3562.57    159.05 o 
  -4  -5   2      698.26      657.92     69.69 o 
  -3  -5   2      103.88       92.72     47.94 o 
  -2  -5   2      703.18      735.54     88.42 o 
  -1  -5   2      155.36      158.85     26.34 o 
   0  -5   2     1037.14     1010.88     90.31 o 
   1  -5   2      382.67      340.74     42.76 o 
   2  -5   2     4681.46     4464.66    190.15 o 
   3  -5   2     2046.05     1922.93    139.69 o 
   4  -5   2      112.97      184.41     63.88 o 
   5  -5   2     2004.42     2298.42    181.38 o 
   6  -5   2      710.57      956.71    131.89 o 
   7  -5   2      534.35      711.68    141.24 o 
   8  -5   2      773.53      871.09    166.87 o 
   9  -5   2       81.97       86.76     85.04 o 
  -9  -4   2        1.70       77.01     79.88 o 
  -8  -4   2      290.61      547.97    138.60 o 
  -7  -4   2      870.89     1031.81     96.01 o 
  -6  -4   2      744.53      863.86     84.48 o 
  -5  -4   2     1157.54     1227.29    108.64 o 
  -4  -4   2     4466.57     4382.00    254.06 o 
  -3  -4   2      217.52      161.59     51.44 o 
  -2  -4   2       76.86      125.18     40.89 o 
  -1  -4   2    11191.22    11132.62    168.53 o 
   0  -4   2      562.63      577.51     42.39 o 
   1  -4   2     1395.74     1338.85     68.57 o 
   2  -4   2      129.69      140.55     39.68 o 
   3  -4   2      982.59      890.25     90.83 o 
   4  -4   2      139.81      174.61     54.42 o 
   5  -4   2     2133.87     2343.09    172.43 o 
   6  -4   2     1419.61     1748.61    164.98 o 
   7  -4   2      233.24      196.74     80.39 o 
   8  -4   2      167.48       44.04     64.80 o 
   9  -4   2        9.98      -48.28     48.28 o 
  10  -4   2      148.03      285.45    124.43 o 
  -9  -3   2       92.45      169.79     88.25 o 
  -8  -3   2       11.15        2.81     58.78 o 
  -7  -3   2       16.59       23.32     37.07 o 
  -6  -3   2      566.89      703.92     74.44 o 
  -5  -3   2     1355.44     1395.21    101.90 o 
  -4  -3   2     1638.92     1570.27     57.60 o 
  -3  -3   2     2089.29     2290.04    143.47 o 
  -2  -3   2     3905.16     3371.36    163.03 o 
  -1  -3   2       83.76       82.06     33.03 o 
   0  -3   2    14886.85    14055.66    168.06 o 
   1  -3   2     6012.27     6154.64    130.44 o 
   2  -3   2      888.95      927.00     75.92 o 
   3  -3   2     1541.88     1622.57    111.93 o 
   4  -3   2    12098.72    12704.13    345.49 o 
   5  -3   2      711.06      754.40     97.02 o 
   6  -3   2     1627.61     1791.73    160.62 o 
   7  -3   2       52.46       79.71     57.46 o 
   8  -3   2       38.19       11.70     58.78 o 
   9  -3   2       32.14       16.51     68.64 o 
  10  -3   2       98.46      133.04    100.24 o 
  -9  -2   2       33.72      -16.51     63.19 o 
  -8  -2   2      224.80      268.93     71.19 o 
  -7  -2   2       32.59       28.32     28.47 o 
  -6  -2   2      515.68      555.28    121.25 o 
  -5  -2   2       79.98       94.54     27.52 o 
  -4  -2   2      477.52      507.00     40.67 o 
  -3  -2   2     2699.54     2613.77     69.71 o 
  -2  -2   2        4.18        5.68     17.26 o 
  -1  -2   2     4880.58     4308.57    160.22 o 
   0  -2   2      230.14      230.40     57.92 o 
   1  -2   2     7792.57     7585.64    298.76 o 
   2  -2   2     6014.57     5805.62    174.55 o 
   3  -2   2     1185.59     1378.01     99.95 o 
   4  -2   2     1155.62      969.84     94.10 o 
   5  -2   2    10821.31    11047.61    344.52 o 
   6  -2   2       77.14       23.45     43.18 o 
   7  -2   2      221.07      352.26     98.40 o 
   8  -2   2     1729.37     2279.84    208.44 o 
   9  -2   2      641.07      690.47    150.07 o 
  10  -2   2      223.54      212.28    104.13 o 
  11  -2   2      313.26      206.55    119.22 o 
  -9  -1   2       68.22      130.00     84.64 o 
  -8  -1   2      210.99      305.87    105.17 o 
  -7  -1   2     2528.49     2978.25    137.93 o 
  -6  -1   2      283.56      311.30     46.61 o 
  -5  -1   2     3474.03     3801.74    157.03 o 
  -4  -1   2      563.30      505.02     40.47 o 
  -3  -1   2      706.36      604.51     38.58 o 
  -2  -1   2      133.07      179.43     30.94 o 
  -1  -1   2     8462.59     8272.33    211.14 o 
   0  -1   2     2001.42     1876.20    103.59 o 
   1  -1   2      115.78      139.95     21.01 o 
   2  -1   2      612.32      538.97     52.18 o 
   3  -1   2      156.89      171.23     42.03 o 
   4  -1   2      422.96      353.40     68.41 o 
   5  -1   2     2682.41     2835.89    177.42 o 
   6  -1   2     2762.31     2936.93    195.65 o 
   7  -1   2      313.35      325.54     89.97 o 
   8  -1   2       75.85       93.01     74.89 o 
   9  -1   2      718.93     1043.30    163.66 o 
  10  -1   2      386.29      622.28    155.69 o 
  11  -1   2      165.14      224.50    123.69 o 
  -9   0   2      103.72      153.16     72.54 o 
  -8   0   2      169.28      231.44     58.74 o 
  -7   0   2     1187.28     1262.11     86.15 o 
  -6   0   2     3862.43     3760.95    142.93 o 
  -5   0   2        7.99       37.62     19.93 o 
  -4   0   2     2784.71     2770.03     86.18 o 
  -3   0   2     2491.75     2263.01     68.60 o 
  -2   0   2     4611.44     4253.39     78.27 o 
  -1   0   2    42424.07    40024.49    436.49 o 
   0   0   2    17061.37    17240.15    273.70 o 
   1   0   2       65.24       76.10     14.43 o 
   2   0   2       50.85       47.82     22.54 o 
   3   0   2     2745.15     2689.60     93.80 o 
   4   0   2     2698.40     2717.12    108.14 o 
   5   0   2     2700.49     2473.83    279.00 o 
   6   0   2      200.87      149.58     44.67 o 
   7   0   2       45.21       50.93     43.83 o 
   8   0   2        5.96       16.13     32.43 o 
   9   0   2       48.69       37.21     46.32 o 
  10   0   2      444.24      403.75    129.71 o 
  11   0   2      205.73      231.72    115.26 o 
  -9   1   2        0.60       10.50     37.07 o 
  -8   1   2        2.32      -37.42     37.42 o 
  -7   1   2      746.23      864.42     72.27 o 
  -6   1   2      889.48      935.89     66.54 o 
  -5   1   2      697.46      771.16     55.30 o 
  -4   1   2       16.75        3.35     14.07 o 
  -3   1   2        4.76       -8.42     11.83 o 
  -2   1   2    12802.03    12275.17    144.08 o 
  -1   1   2    57467.85    56868.94    247.65 o 
   0   1   2     7353.50     7186.11    102.48 o 
   1   1   2     2564.31     2480.28     45.87 o 
   2   1   2    12845.99    13078.18    162.92 o 
   3   1   2       58.30      101.87     25.87 o 
   4   1   2    13665.83    13130.86    232.57 o 
   5   1   2     6592.95     6265.55    181.96 o 
   6   1   2      847.01      741.85     77.38 o 
   7   1   2      162.47      126.77     51.27 o 
   8   1   2     1105.18     1272.53    113.73 o 
   9   1   2      376.31      452.57     87.31 o 
  10   1   2      332.49      540.46    152.56 o 
  11   1   2        1.86       50.39     58.49 o 
 -10   2   2        0.30      -17.66     62.56 o 
  -9   2   2      172.33      155.33     56.50 o 
  -8   2   2      699.03      607.34     91.21 o 
  -7   2   2      269.66      317.28     55.06 o 
  -6   2   2      284.97      215.26     44.10 o 
  -5   2   2        4.93       -8.55     15.79 o 
  -4   2   2      804.25      788.39     51.22 o 
  -3   2   2      144.13      131.15     21.23 o 
  -2   2   2     1121.35     1098.68     48.21 o 
  -1   2   2     8033.10     7543.01    133.06 o 
   0   2   2     1480.62     1473.47     31.42 o 
   1   2   2     4053.24     3916.35     59.17 o 
   2   2   2      232.39      199.97     25.03 o 
   3   2   2    17608.42    16859.99    224.62 o 
   4   2   2      930.44      840.74     33.66 o 
   5   2   2    12188.82    11836.97    153.83 o 
   6   2   2      794.22      786.23     49.49 o 
   7   2   2      602.12      672.80     53.10 o 
   8   2   2      289.28      252.16     67.93 o 
   9   2   2     2499.93     3022.14    180.41 o 
  10   2   2       42.69       58.12     53.22 o 
  11   2   2      151.03      149.42     85.01 o 
  -9   3   2      221.25      289.02     68.17 o 
  -8   3   2        2.93        3.52     37.30 o 
  -7   3   2     1634.48     1801.65    124.97 o 
  -6   3   2      323.85      388.05    109.32 o 
  -5   3   2        0.91       -3.54     22.68 o 
  -4   3   2     1950.05     1873.15    234.33 o 
  -3   3   2     5609.02     5476.99    124.85 o 
  -2   3   2      114.52       78.10     23.28 o 
  -1   3   2     2695.01     2482.09    133.09 o 
   0   3   2      283.37      279.31     29.43 o 
   1   3   2     9770.72    10186.49    192.82 o 
   2   3   2     1949.45     1822.32     67.42 o 
   3   3   2      249.56      265.34     33.73 o 
   4   3   2     3801.37     3852.84     76.74 o 
   5   3   2       39.24       46.10     13.87 o 
   6   3   2     1928.13     1965.00    113.85 o 
   7   3   2        6.64       -0.05     36.02 o 
   8   3   2     2170.60     2319.71    199.90 o 
   9   3   2      596.89      781.82    112.54 o 
  10   3   2      799.12      972.09    119.47 o 
  11   3   2      117.45       74.32     86.70 o 
  -9   4   2       60.85       89.11     75.46 o 
  -8   4   2      317.31      336.32    105.45 o 
  -7   4   2       76.46       66.98     60.04 o 
  -6   4   2     2194.05     2312.11    136.46 o 
  -5   4   2      933.95     1005.26     84.69 o 
  -4   4   2      960.27      980.11     80.78 o 
  -3   4   2     5451.49     4735.20    135.82 o 
  -2   4   2     8178.74     7545.80    144.48 o 
  -1   4   2       39.85       57.50     22.97 o 
   0   4   2     2284.56     2139.46    115.37 o 
   1   4   2     3997.08     3574.92    141.46 o 
   2   4   2     6402.89     6122.08    131.44 o 
   3   4   2     8424.02     8498.45    115.58 o 
   4   4   2      372.88      351.56     27.93 o 
   5   4   2        9.72       22.37     11.68 o 
   6   4   2      769.33      858.45     78.20 o 
   7   4   2      767.83      873.53     88.74 o 
   8   4   2        7.17       59.43     38.94 o 
   9   4   2      600.63      755.18    174.52 o 
  10   4   2      114.47      305.75    115.83 o 
  11   4   2       31.59      -13.88     76.09 o 
  -9   5   2       71.33      157.52     99.32 o 
  -8   5   2       89.36      117.90     74.78 o 
  -7   5   2      219.59      303.00    105.80 o 
  -6   5   2        5.76       57.63     57.00 o 
  -5   5   2      221.09      135.62     69.67 o 
  -4   5   2      231.01      342.45     86.36 o 
  -3   5   2     1042.08     1067.13     78.25 o 
  -2   5   2     1452.17     1541.61     88.27 o 
  -1   5   2     6910.82     6928.50    237.23 o 
   0   5   2     1398.02     1246.58    101.15 o 
   1   5   2      209.41      166.47     47.14 o 
   2   5   2    14682.82    14432.13    218.57 o 
   3   5   2     3429.17     3477.70     85.29 o 
   4   5   2     2779.58     2753.88     77.36 o 
   5   5   2     1282.85     1259.81     84.74 o 
   6   5   2     2484.40     2419.61    124.89 o 
   7   5   2      123.62      164.59     51.08 o 
   8   5   2     2705.03     2882.07    162.08 o 
   9   5   2        0.10      -23.28     54.71 o 
  10   5   2       33.56      159.24     88.65 o 
  -8   6   2      121.80      173.75     93.70 o 
  -7   6   2      526.56      642.93    149.26 o 
  -6   6   2       84.56       62.50     61.82 o 
  -5   6   2      195.95      172.60     81.03 o 
  -4   6   2     1558.59     1657.04    157.69 o 
  -3   6   2       19.44       31.01     25.58 o 
  -2   6   2      208.21      215.41     45.08 o 
  -1   6   2       84.99       54.30     43.18 o 
   0   6   2      458.67      516.14     78.44 o 
   1   6   2        4.28       27.24     31.02 o 
   2   6   2      822.05      850.71     64.25 o 
   3   6   2    10762.92    10845.16    166.02 o 
   4   6   2     2001.91     2172.08     76.52 o 
   5   6   2      112.40      194.25     45.17 o 
   6   6   2      869.90     1038.24     86.25 o 
   7   6   2     3082.99     3869.93    169.65 o 
   8   6   2       71.80       15.54     52.35 o 
   9   6   2     1075.72     1175.13    183.84 o 
  10   6   2      165.02      171.34     97.08 o 
  -8   7   2       72.02       97.37     89.34 o 
  -7   7   2      168.75      191.70     96.11 o 
  -6   7   2      157.89      223.52     97.88 o 
  -5   7   2      224.08      323.82     98.86 o 
  -4   7   2       53.30       89.45     57.29 o 
  -3   7   2     3671.66     4273.82    172.74 o 
  -2   7   2      595.91      672.33     69.74 o 
  -1   7   2        9.95       27.58     39.39 o 
   0   7   2       20.81      -17.78     39.05 o 
   1   7   2     1916.55     1825.28    137.51 o 
   2   7   2       52.80       17.55     38.88 o 
   3   7   2      741.12      831.09     53.44 o 
   4   7   2       13.54        3.19     23.77 o 
   5   7   2      692.00      720.96     72.03 o 
   6   7   2      166.00      273.53     88.65 o 
   7   7   2      121.53      140.89     70.88 o 
   8   7   2     1098.68     1343.03    178.68 o 
   9   7   2       14.57       15.77     47.59 o 
  10   7   2       40.34       85.04     82.34 o 
  -7   8   2       75.27      139.46     85.90 o 
  -6   8   2       13.12       -3.15     39.45 o 
  -5   8   2      540.80      679.46    143.93 o 
  -4   8   2     2573.71     2813.41    229.31 o 
  -3   8   2        0.85       69.13     39.40 o 
  -2   8   2     2220.12     2378.99    131.94 o 
  -1   8   2      787.78      846.98     80.80 o 
   0   8   2      729.22      848.62    107.98 o 
   1   8   2      788.28      901.89    109.98 o 
   2   8   2     6405.93     7184.20    272.26 o 
   3   8   2      158.32       76.81     25.55 o 
   4   8   2        3.78       -9.43     21.72 o 
   5   8   2      132.66      230.29     81.08 o 
   6   8   2      202.54      206.09     85.04 o 
   7   8   2      262.14      407.88    122.71 o 
   8   8   2      144.33       -0.97     35.95 o 
   9   8   2       70.23       -9.40     49.20 o 
  -6   9   2        4.35       -4.01     48.11 o 
  -5   9   2       89.15       22.08     42.84 o 
  -4   9   2        1.70       27.24     57.69 o 
  -3   9   2      977.22     1654.80    180.63 o 
  -2   9   2      281.91      325.09     67.41 o 
  -1   9   2      303.06      276.58     59.22 o 
   1   9   2     1636.99     1732.38    149.44 o 
   2   9   2      950.24     1132.17     88.33 o 
   3   9   2     3489.58     3783.71    169.91 o 
   4   9   2       82.35      182.81     72.37 o 
   5   9   2       50.87       46.39     53.90 o 
   6   9   2     1675.42     2090.20    215.95 o 
   7   9   2      601.61      -27.47     35.27 o 
   8   9   2       87.58       -6.19     45.93 o 
  -5  10   2      126.56       15.88     46.79 o 
  -4  10   2       91.10       37.10     49.20 o 
  -3  10   2      135.78       99.26     74.26 o 
  -2  10   2       20.09       11.47     58.55 o 
  -1  10   2       82.52       67.43     41.73 o 
   0  10   2      585.08      723.24     83.47 o 
   1  10   2      221.97      498.65    105.85 o 
   2  10   2      428.79      607.68     60.22 o 
   3  10   2      547.02      520.56    119.96 o 
   4  10   2      206.18      269.22     94.56 o 
   5  10   2      303.60      461.44    125.58 o 
   6  10   2       66.95       45.64     42.89 o 
   7  10   2     1311.29       46.39     48.23 o 
  -3  11   2       46.71       67.21     78.62 o 
  -2  11   2      112.10      231.03     97.43 o 
  -1  11   2      844.02     1148.08    108.81 o 
   0  11   2        4.62       -0.09     40.86 o 
   2  11   2       25.03       22.36     51.67 o 
   3  11   2       31.12       50.40     54.48 o 
   4  11   2       28.80       37.79     59.35 o 
   5  11   2      382.23      578.70    144.68 o 
   6  11   2      237.93      345.89    122.37 o 
  -1  12   2       97.74      142.10     90.60 o 
   3  12   2      245.90      214.06     90.49 o 
  -3 -10   3      369.15      759.33    153.22 o 
  -2 -10   3      381.08      464.71    122.14 o 
  -1 -10   3       82.17      156.14     68.70 o 
   0 -10   3        7.78       16.06     54.71 o 
   1 -10   3      582.74       76.21     46.91 o 
   2 -10   3      951.34       28.50     42.15 o 
   3 -10   3       61.12       22.19     47.54 o 
   4 -10   3       87.56       58.78     57.11 o 
  -5  -9   3      161.53      222.55    105.51 o 
  -4  -9   3       28.88        9.75     44.27 o 
  -3  -9   3      178.99      350.88    112.28 o 
  -2  -9   3      250.08      310.74    100.46 o 
  -1  -9   3        2.31        9.23     44.15 o 
   0  -9   3      186.11      215.04     87.28 o 
   1  -9   3        0.26      105.91     58.03 o 
   3  -9   3      189.25      -26.66     46.56 o 
   4  -9   3      141.27      -36.18     36.18 o 
   5  -9   3       60.12      217.27     88.59 o 
   6  -9   3      479.01     1079.71    172.49 o 
  -6  -8   3      442.36      549.00    154.83 o 
  -5  -8   3        6.26        5.28     51.90 o 
  -4  -8   3      917.30      868.86    135.16 o 
  -3  -8   3      124.23      255.63     87.91 o 
  -2  -8   3      227.20      285.05     89.86 o 
  -1  -8   3      181.00      220.20     76.44 o 
   0  -8   3      694.42      773.67    124.43 o 
   1  -8   3      204.42      209.65     69.73 o 
   2  -8   3      168.89       79.36     57.57 o 
   3  -8   3      520.08      745.87     92.27 o 
   4  -8   3       46.90       91.63     61.93 o 
   5  -8   3      205.47      333.56    100.01 o 
   6  -8   3       69.52      341.94    109.52 o 
   7  -8   3      548.66      916.57    184.30 o 
  -7  -7   3       29.84       17.26     58.15 o 
  -6  -7   3      214.83      356.96    121.91 o 
  -5  -7   3     1157.53     1549.21    124.34 o 
  -4  -7   3       42.27      -33.09     38.71 o 
  -3  -7   3     1342.53     1368.60    153.39 o 
  -2  -7   3      450.84      661.22    106.49 o 
  -1  -7   3     1360.19     1565.92    160.73 o 
   0  -7   3      975.16     1227.48    144.45 o 
   1  -7   3     1347.60     1766.27    173.00 o 
   2  -7   3        9.20       -6.69     22.57 o 
   3  -7   3        7.02      -18.12     36.64 o 
   4  -7   3      143.39      124.61     58.03 o 
   5  -7   3      421.10      568.67    118.76 o 
   6  -7   3      506.43      765.64    152.36 o 
   7  -7   3        6.73       39.85     64.11 o 
   8  -7   3       20.93       32.91     55.11 o 
  -7  -6   3       30.80       32.46     69.27 o 
  -6  -6   3       49.86       14.89     35.52 o 
  -5  -6   3       70.63       54.42     85.81 o 
  -4  -6   3      745.50     1016.23    128.45 o 
  -3  -6   3       31.06       99.83     52.93 o 
  -2  -6   3      653.72      725.96    105.80 o 
  -1  -6   3     1866.91     1812.21    161.19 o 
   0  -6   3     1721.78     1625.84    152.02 o 
   1  -6   3     2317.02     2819.89    201.45 o 
   2  -6   3     2573.39     2996.73    148.00 o 
   3  -6   3     1880.45     1864.79    146.68 o 
   4  -6   3      364.02      231.84     70.59 o 
   5  -6   3     3191.14     4141.93    253.51 o 
   6  -6   3      587.87      845.92    127.07 o 
   7  -6   3      127.19      218.59     83.55 o 
   8  -6   3       13.93       15.14     44.73 o 
   9  -6   3      119.03       30.05     59.69 o 
  -8  -5   3        3.85       28.44     69.04 o 
  -7  -5   3      416.51      352.72    116.23 o 
  -6  -5   3       82.43       38.05     40.00 o 
  -5  -5   3      564.06      591.13     85.91 o 
  -4  -5   3      212.09      304.34     60.91 o 
  -3  -5   3      155.41       74.89     49.20 o 
  -2  -5   3      573.85      466.89     95.65 o 
  -1  -5   3      689.90      540.51     86.76 o 
   0  -5   3     1415.14     1361.04     67.51 o 
   1  -5   3     1041.54     1144.59     82.43 o 
   2  -5   3      372.66      354.65     52.87 o 
   3  -5   3     1080.71     1136.48    107.17 o 
   4  -5   3      540.50      719.08     97.31 o 
   5  -5   3       14.73       53.90     39.97 o 
   6  -5   3     2732.76     3021.57    223.24 o 
   7  -5   3      403.01      554.10    128.16 o 
   8  -5   3      193.01      178.51     87.56 o 
   9  -5   3      144.55        0.80     49.72 o 
  -8  -4   3       41.11       76.50     70.93 o 
  -7  -4   3        2.76        9.92     44.35 o 
  -6  -4   3     2640.90     3014.57    158.68 o 
  -5  -4   3     1082.82     1028.15     90.04 o 
  -4  -4   3      245.33      352.36     61.39 o 
  -3  -4   3      442.58      539.94     86.42 o 
  -2  -4   3      664.20      622.23     85.61 o 
  -1  -4   3      766.49      813.92     94.62 o 
   0  -4   3     4784.33     4459.27    153.05 o 
   1  -4   3       37.54       57.34     18.50 o 
   2  -4   3      129.35      204.36     38.72 o 
   3  -4   3      263.03      295.14     62.56 o 
   4  -4   3       28.54       82.92     38.82 o 
   5  -4   3      833.70      947.88    116.12 o 
   6  -4   3      110.87      135.27     65.37 o 
   7  -4   3      435.41      472.79    111.42 o 
   8  -4   3       13.95       26.26     62.96 o 
   9  -4   3      243.81      -40.54     40.54 o 
  10  -4   3      104.30      104.48     82.17 o 
  -9  -3   3        1.59       -3.61     63.71 o 
  -8  -3   3       50.90       83.61     65.03 o 
  -7  -3   3      616.80      642.15     94.33 o 
  -6  -3   3      117.76      140.00     47.23 o 
  -5  -3   3     3290.43     3598.62    158.88 o 
  -4  -3   3     1016.22      983.47     79.81 o 
  -3  -3   3        6.90       75.12     35.04 o 
  -2  -3   3     1650.32     1529.33    124.32 o 
  -1  -3   3    23284.66    23314.62    454.67 o 
   0  -3   3      217.05      233.23     26.35 o 
   1  -3   3     6177.63     6130.91    133.99 o 
   2  -3   3     2322.03     2352.40    236.71 o 
   3  -3   3     2816.50     2889.62    152.07 o 
   4  -3   3       48.04       70.93     38.88 o 
   5  -3   3     2779.05     2914.45    185.33 o 
   6  -3   3       79.62       78.96     49.20 o 
   7  -3   3        9.44      -34.98     34.98 o 
   8  -3   3       35.89       87.33     68.81 o 
   9  -3   3       59.38      -21.96     50.46 o 
  10  -3   3      157.04      136.71     91.35 o 
  -8  -2   3       20.50       75.09     42.19 o 
  -7  -2   3      101.23      204.24     55.71 o 
  -6  -2   3      720.98     1090.85     92.49 o 
  -5  -2   3       49.31       50.50     28.66 o 
  -4  -2   3      450.78      439.12     72.48 o 
  -3  -2   3       37.35       51.10     18.21 o 
  -2  -2   3     1885.65     1960.26    134.76 o 
  -1  -2   3      265.81      267.96     59.92 o 
   0  -2   3    19521.39    19020.47    445.78 o 
   1  -2   3      673.94      563.91     40.12 o 
   2  -2   3        2.43       24.26     16.89 o 
   3  -2   3     4228.86     4004.08    173.29 o 
   4  -2   3     6111.20     6231.73    239.46 o 
   5  -2   3      590.23      633.92     89.40 o 
   6  -2   3     5726.12     6087.57    284.13 o 
   7  -2   3      278.25      249.67     86.93 o 
   8  -2   3      309.15      334.88    100.06 o 
   9  -2   3      896.47     1168.82    171.63 o 
  10  -2   3       84.47       96.85     79.53 o 
  11  -2   3       21.99      -71.16     80.68 o 
  -9  -1   3      356.10      632.09    139.46 o 
  -8  -1   3       68.09      155.33     57.53 o 
  -7  -1   3      528.79      654.80     84.94 o 
  -6  -1   3     2332.16     2437.57    162.22 o 
  -5  -1   3       20.03       25.19     21.81 o 
  -4  -1   3      414.25      487.88     50.40 o 
  -3  -1   3     2910.66     2627.39     74.87 o 
  -2  -1   3      163.69      126.14     31.40 o 
  -1  -1   3     3487.14     3454.68    126.13 o 
   0  -1   3      841.09      782.61     73.17 o 
   1  -1   3     3439.23     3261.08     84.90 o 
   2  -1   3     1359.05     1312.42     61.76 o 
   3  -1   3      639.10      478.70     62.85 o 
   4  -1   3     8585.42     8339.60    272.09 o 
   5  -1   3     5013.21     5151.34    236.94 o 
   6  -1   3     1561.36     1884.00    166.92 o 
   7  -1   3      990.84     1091.75    141.12 o 
   8  -1   3     1018.53     1011.13    152.99 o 
   9  -1   3      143.80      239.29     98.74 o 
  10  -1   3      878.52     1145.82    206.61 o 
  11  -1   3      280.74      214.18    119.67 o 
  -9   0   3       64.48      251.56     91.86 o 
  -8   0   3      576.33     1028.16    143.47 o 
  -7   0   3      925.50     1008.99     94.93 o 
  -6   0   3      431.96      482.86     57.73 o 
  -5   0   3     1600.57     1789.43     82.48 o 
  -4   0   3     2093.29     2104.02     78.34 o 
  -3   0   3       10.86       11.35     15.30 o 
  -2   0   3     9185.27     8880.15    113.63 o 
  -1   0   3     1344.45     1154.98     46.96 o 
   0   0   3        0.05       10.42      8.68 o 
   1   0   3     1136.17     1177.23     49.70 o 
   2   0   3    11503.04    11954.05    164.57 o 
   3   0   3      279.14      251.56     52.30 o 
   4   0   3     5813.90     5609.16    224.84 o 
   5   0   3     2547.14     2767.65    182.06 o 
   6   0   3      380.75      313.95     87.96 o 
   7   0   3      118.74       39.91     64.40 o 
   8   0   3      397.28      361.55    105.17 o 
   9   0   3     1326.39     1303.69    179.20 o 
  10   0   3      124.06      136.93     99.89 o 
  11   0   3      160.18      178.16    102.64 o 
  -9   1   3       35.16       89.45     72.19 o 
  -8   1   3       23.61       93.41     57.23 o 
  -7   1   3      324.44      409.30     74.03 o 
  -6   1   3     1033.88      983.37     69.97 o 
  -5   1   3      744.33      820.59     64.31 o 
  -4   1   3      542.57      519.62     43.97 o 
  -3   1   3     8533.20     8216.79    115.01 o 
  -2   1   3       33.41       40.25     16.47 o 
  -1   1   3    13055.80    12283.63    171.10 o 
   0   1   3    13715.58    13278.52    164.64 o 
   1   1   3       59.62       47.31     14.89 o 
   2   1   3      389.03      344.24     28.91 o 
   3   1   3    31008.84    29820.87    210.30 o 
   4   1   3      756.20      748.69     65.20 o 
   5   1   3      290.21      261.09     54.99 o 
   6   1   3      456.19      416.40     70.25 o 
   7   1   3     1300.12     1449.49    184.53 o 
   8   1   3      135.61       72.67     46.28 o 
   9   1   3      232.96      262.15     72.20 o 
  10   1   3      629.86      861.72    127.02 o 
  11   1   3        5.90      -49.09     78.39 o 
  -9   2   3      175.82      188.31     80.45 o 
  -8   2   3       19.72       40.41     37.87 o 
  -7   2   3      537.19      803.83     88.31 o 
  -6   2   3        6.10       46.25     29.93 o 
  -5   2   3       78.57       91.57     29.30 o 
  -4   2   3       62.35       69.77     23.93 o 
  -3   2   3       10.08       15.14     15.57 o 
  -2   2   3     4508.28     3967.73     80.44 o 
  -1   2   3       41.52       59.71     19.30 o 
   0   2   3     2692.78     2433.63     76.01 o 
   1   2   3     5413.00     5046.78    100.57 o 
   2   2   3     4233.01     4177.37     69.86 o 
   3   2   3     9966.47    10048.03    180.41 o 
   4   2   3    18210.56    18081.07    272.75 o 
   5   2   3       67.29       64.18     29.00 o 
   6   2   3      127.82       82.20     37.88 o 
   7   2   3     3653.49     3589.31    171.19 o 
   8   2   3     3268.78     3971.19    402.49 o 
   9   2   3      657.59      640.72    102.56 o 
  10   2   3      476.69      585.64    105.84 o 
  11   2   3       50.65       92.14     62.26 o 
  -9   3   3      130.17      125.00     63.15 o 
  -8   3   3      859.02      912.33    105.22 o 
  -7   3   3       37.26       -6.38     31.07 o 
  -6   3   3      210.59      272.91     60.78 o 
  -5   3   3      232.49      210.87     49.18 o 
  -4   3   3     2006.46     1842.97    126.61 o 
  -3   3   3      877.29      862.34     55.38 o 
  -2   3   3     2530.06     2288.70     96.89 o 
  -1   3   3       88.00       63.25     21.37 o 
   0   3   3       36.10       44.33      9.21 o 
   1   3   3      122.07      149.49     17.02 o 
   2   3   3        4.83       23.55     13.80 o 
   3   3   3    10196.93    10772.18    190.89 o 
   4   3   3      902.04      717.97     79.31 o 
   5   3   3      566.19      567.12    132.86 o 
   6   3   3     1683.18     1493.84    153.54 o 
   7   3   3      167.11      113.36     48.12 o 
   8   3   3     1695.28     1734.35    128.52 o 
   9   3   3     1119.51     1315.29    121.56 o 
  10   3   3      189.99       97.34     56.22 o 
  11   3   3       23.63       24.77     59.01 o 
  -9   4   3      191.74      335.91     82.04 o 
  -8   4   3      240.61      163.74    126.18 o 
  -7   4   3      722.02      755.07    173.58 o 
  -6   4   3       41.90      124.54     44.85 o 
  -5   4   3      505.95      444.11     70.36 o 
  -4   4   3     2399.97     2193.43    113.21 o 
  -3   4   3     5974.58     5911.62    144.42 o 
  -2   4   3     4721.77     4600.82    146.28 o 
  -1   4   3     3280.25     2950.30    153.56 o 
   0   4   3     2200.07     2002.78     53.96 o 
   1   4   3      730.46      675.84     34.37 o 
   2   4   3     3186.77     3005.50    127.53 o 
   3   4   3     2207.14     2075.75    123.26 o 
   4   4   3      358.07      257.81     53.67 o 
   5   4   3      789.86      664.56     63.35 o 
   6   4   3      469.65      558.81     69.43 o 
   7   4   3      361.64      438.14     74.80 o 
   8   4   3       61.12      154.26     64.51 o 
   9   4   3      779.83      826.82    115.24 o 
  10   4   3      268.71      332.14     80.32 o 
  11   4   3       36.99        3.21     81.60 o 
  -8   5   3      141.28      183.04     97.88 o 
  -7   5   3       99.29       99.84     51.03 o 
  -6   5   3      167.98       97.40     43.66 o 
  -5   5   3      293.54      380.21     71.73 o 
  -4   5   3      148.82      161.85     38.01 o 
  -3   5   3     4077.78     3892.10    125.24 o 
  -2   5   3     6155.51     5894.09    175.33 o 
  -1   5   3      858.80      747.09     63.91 o 
   0   5   3      707.38      645.16     77.53 o 
   1   5   3    10034.77     9478.80    168.75 o 
   2   5   3     1440.06     1453.21     73.56 o 
   3   5   3    10242.52    10174.46    200.27 o 
   4   5   3     3255.47     3192.33     73.24 o 
   5   5   3      536.27      498.68     67.92 o 
   6   5   3      117.02      117.78     39.88 o 
   7   5   3     2154.07     2241.37    136.64 o 
   8   5   3       40.29      -16.91     38.46 o 
   9   5   3      364.13      343.90     79.73 o 
  10   5   3        3.23       13.30     70.36 o 
  11   5   3       53.51      -64.22     64.22 o 
  -8   6   3       90.81       39.74     71.28 o 
  -7   6   3        1.05      -40.66     52.35 o 
  -6   6   3      161.86      196.23     86.01 o 
  -5   6   3      238.48      262.06     90.49 o 
  -4   6   3       90.52      120.46     48.77 o 
  -3   6   3      532.65      503.47     74.28 o 
  -1   6   3      376.92      349.85     79.88 o 
   0   6   3       24.99       28.61     36.18 o 
   1   6   3      426.39      552.39     50.36 o 
   2   6   3     9644.05     9830.57    198.74 o 
   3   6   3      588.16      603.13     57.21 o 
   4   6   3     5026.89     5049.16    193.02 o 
   5   6   3      249.63      399.34     62.55 o 
   6   6   3     2325.64     2629.74    135.50 o 
   7   6   3      461.32      470.98     80.55 o 
   8   6   3     2559.97     3306.82    175.61 o 
   9   6   3      231.54      160.45     88.48 o 
  10   6   3        1.62      -50.75     54.13 o 
  -7   7   3       88.64      253.28    102.13 o 
  -6   7   3      126.77      142.96     81.77 o 
  -5   7   3      299.29      338.44    111.42 o 
  -4   7   3     1533.77     1889.38    176.13 o 
  -3   7   3       70.26       77.08     38.18 o 
  -2   7   3      194.68      337.56    112.39 o 
  -1   7   3       15.99        6.59     34.64 o 
   0   7   3     2063.85     2120.88    158.95 o 
   1   7   3     1784.98     1839.17     92.42 o 
   2   7   3       46.01       38.80     22.75 o 
   3   7   3     1032.72     1093.15     78.18 o 
   4   7   3       33.17       51.29     29.13 o 
   5   7   3       58.73       98.68     39.01 o 
   6   7   3      244.95      329.04     64.80 o 
   7   7   3     2750.14     3051.36    156.17 o 
   8   7   3      467.88      523.43    134.07 o 
   9   7   3      459.25       22.42     44.73 o 
  10   7   3      160.00      340.44    138.31 o 
  -7   8   3      184.56      152.65    102.18 o 
  -6   8   3      468.45      567.87    137.97 o 
  -5   8   3      331.82      170.94     82.34 o 
  -4   8   3      385.71      486.44    121.22 o 
  -3   8   3     1651.27     2124.27    134.53 o 
  -2   8   3      446.94      465.28    110.64 o 
  -1   8   3       62.29       27.35     47.88 o 
   0   8   3     3393.01     3646.72    213.43 o 
   1   8   3     2006.27     2062.68    159.93 o 
   2   8   3      761.11      786.87     69.53 o 
   3   8   3       28.82       88.04     32.46 o 
   4   8   3      157.81      206.79     47.19 o 
   5   8   3      966.90      847.24    112.85 o 
   6   8   3     1415.74     1727.03    114.42 o 
   7   8   3       52.25       85.84     65.43 o 
   8   8   3      422.14       -2.75     40.14 o 
   9   8   3       17.12      -25.06     42.43 o 
  -6   9   3        7.48        2.47     52.30 o 
  -5   9   3      100.76       11.70     44.15 o 
  -4   9   3      168.42       14.79     57.51 o 
  -3   9   3      184.54      240.09     62.16 o 
  -2   9   3      857.65     1109.72     99.44 o 
  -1   9   3      251.20      299.68    115.49 o 
   0   9   3       59.05      117.27     62.50 o 
   1   9   3     4054.55     4256.84    240.84 o 
   2   9   3     1447.96     1682.20    104.93 o 
   3   9   3        3.25        2.35     22.61 o 
   4   9   3      447.74      466.50     71.62 o 
   5   9   3     2245.50     2850.01    144.64 o 
   6   9   3      292.78      284.99     89.40 o 
   8   9   3       23.07       70.59     48.97 o 
  -5  10   3      260.37      -15.88     50.23 o 
  -4  10   3       13.73       18.29     42.20 o 
  -3  10   3       20.81      -16.76     31.35 o 
  -2  10   3       10.69      -35.86     35.86 o 
  -1  10   3       43.45       30.13     46.96 o 
   1  10   3      172.85      218.13     75.06 o 
   2  10   3     1388.64     1412.10    104.73 o 
   3  10   3      320.00      508.39     71.43 o 
   4  10   3      250.55      447.68    112.56 o 
   5  10   3      161.90      306.10     95.59 o 
   6  10   3     2094.78     2343.26    233.50 o 
   7  10   3       15.72       -0.69     42.78 o 
  -3  11   3      192.16       42.43     53.04 o 
  -2  11   3       94.21      122.02     95.30 o 
  -1  11   3       10.12        3.51     41.47 o 
   0  11   3      694.12      848.55     92.61 o 
   2  11   3        5.94       -4.76     46.33 o 
   3  11   3        9.53       57.17     53.56 o 
   4  11   3       70.52       88.02     65.43 o 
   5  11   3      200.21      162.28     73.74 o 
   6  11   3        9.06       19.84     64.45 o 
  -1  12   3      401.20      339.72     86.09 o 
   0  12   3       54.62      111.06     79.96 o 
   4  12   3      213.43      401.29    114.86 o 
  -1 -10   4       85.31      201.39    107.80 o 
   0 -10   4      714.92     1132.52    179.48 o 
   1 -10   4       13.65      -43.98     43.98 o 
   2 -10   4      224.39      -38.19     47.71 o 
  -3  -9   4      136.55      182.06     78.44 o 
  -2  -9   4      145.75      116.29     66.40 o 
  -1  -9   4        1.27      -19.90     47.48 o 
   0  -9   4       98.66       78.62     57.34 o 
   1  -9   4     1072.88       50.35     54.25 o 
   2  -9   4        4.96      -11.53     35.67 o 
   3  -9   4       47.33      -15.83     42.89 o 
   4  -9   4      311.00      -37.56     37.56 o 
   5  -9   4      405.21      537.24    145.25 o 
  -5  -8   4      435.19      649.06    162.57 o 
  -4  -8   4        2.41        5.16     53.67 o 
  -3  -8   4      150.14       67.66     67.15 o 
  -2  -8   4       18.04       78.22     52.81 o 
  -1  -8   4       86.22      143.30     65.43 o 
   0  -8   4      347.73      334.14    105.11 o 
   1  -8   4       17.03       20.47     45.01 o 
   2  -8   4      407.89      361.78    104.94 o 
   3  -8   4       57.49      152.36     73.51 o 
   4  -8   4       22.33       71.91     58.60 o 
   5  -8   4      337.93      404.65     82.56 o 
   6  -8   4      285.62      492.17    128.22 o 
   7  -8   4      176.25      255.58    110.84 o 
  -6  -7   4      460.68      592.24    157.18 o 
  -5  -7   4      320.58      529.33     91.51 o 
  -4  -7   4     1194.46     1380.36    166.92 o 
  -3  -7   4      275.11      397.84    105.51 o 
  -2  -7   4       36.45       69.44     51.26 o 
  -1  -7   4      532.15      683.13    135.44 o 
   0  -7   4     2117.06     2109.07    195.02 o 
   1  -7   4      481.17      608.98    128.85 o 
   2  -7   4      154.40      119.10     61.99 o 
   3  -7   4      246.98      322.27    100.64 o 
   4  -7   4       12.46       -1.52     30.65 o 
   5  -7   4       20.84      -17.37     52.76 o 
   6  -7   4       15.59      -44.50     44.50 o 
   7  -7   4      223.56      346.01    108.89 o 
   8  -7   4        2.51       10.84     75.12 o 
  -7  -6   4        1.57       77.70     84.01 o 
  -6  -6   4       40.69      128.32     51.77 o 
  -5  -6   4      673.56      919.39    131.86 o 
  -4  -6   4      358.32      529.62    117.78 o 
  -3  -6   4      276.85      348.13     98.00 o 
  -2  -6   4      709.09      614.89    124.20 o 
  -1  -6   4      193.99      181.49     69.21 o 
   0  -6   4     2733.08     3023.00    218.76 o 
   1  -6   4     3659.29     4509.50    266.24 o 
   2  -6   4       65.08       63.43     28.20 o 
   3  -6   4       40.45       59.36     32.54 o 
   4  -6   4     2373.73     2661.41    152.07 o 
   5  -6   4      293.60      228.57     80.57 o 
   6  -6   4      460.10      568.84    122.08 o 
   7  -6   4      170.76      235.11     83.61 o 
   8  -6   4       62.82       -5.68     47.14 o 
   9  -6   4       26.41      -32.46     58.15 o 
  -7  -5   4       77.64       30.56     59.64 o 
  -6  -5   4      517.33      640.35    115.29 o 
  -5  -5   4      135.25      143.98     49.44 o 
  -4  -5   4       27.73       75.98     50.00 o 
  -3  -5   4       94.98      114.51     57.23 o 
  -2  -5   4       25.40       51.21     45.64 o 
  -1  -5   4     1301.25     1423.36    143.19 o 
   0  -5   4      412.96      631.00     95.19 o 
   1  -5   4     4876.53     5113.15    264.18 o 
   2  -5   4       10.81       68.89     48.00 o 
   3  -5   4        2.21       12.17     22.00 o 
   4  -5   4       65.25       46.39     37.96 o 
   5  -5   4     2571.51     3254.49    214.06 o 
   6  -5   4      612.37      530.59    113.65 o 
   7  -5   4      430.09      609.84    130.51 o 
   8  -5   4      210.60      187.45     84.92 o 
   9  -5   4      319.65      -22.82     49.31 o 
  -8  -4   4      222.64      153.79     82.80 o 
  -7  -4   4      978.79     1238.77    115.89 o 
  -6  -4   4      254.09      283.89     67.92 o 
  -5  -4   4      971.15     1115.94     98.92 o 
  -4  -4   4      124.49      184.04     49.39 o 
  -3  -4   4     1349.21     1538.91    149.84 o 
  -2  -4   4      672.46      825.28    109.87 o 
  -1  -4   4      911.89      864.84    104.25 o 
   0  -4   4      326.78      308.28     76.95 o 
   1  -4   4      232.44      268.79     39.70 o 
   2  -4   4     1162.56     1160.07     74.06 o 
   3  -4   4      137.12      154.55     38.18 o 
   4  -4   4     3142.85     3494.30    194.68 o 
   5  -4   4      504.00      629.62     99.78 o 
   6  -4   4     2166.37     2140.26    184.93 o 
   7  -4   4      115.41      228.74     79.53 o 
   8  -4   4       12.95       42.20     54.48 o 
   9  -4   4      173.02        2.75     45.99 o 
  10  -4   4      551.06      -42.03     53.73 o 
  -8  -3   4      122.46      232.28     62.81 o 
  -7  -3   4       74.92       43.18     48.51 o 
  -6  -3   4     1236.59     1346.46    111.75 o 
  -5  -3   4      194.81      159.45     49.19 o 
  -4  -3   4      355.77      397.17     64.29 o 
  -3  -3   4     2699.34     2819.83    191.58 o 
  -2  -3   4     4656.18     4784.05    240.73 o 
  -1  -3   4     2291.76     2184.99    154.65 o 
   0  -3   4     3591.73     3505.25    191.58 o 
   1  -3   4      522.12      550.06    119.56 o 
   2  -3   4     1505.56     1315.83     73.41 o 
   3  -3   4     3032.46     2847.67    115.88 o 
   4  -3   4     1593.76     1760.65    135.16 o 
   5  -3   4     2203.08     2259.25    165.66 o 
   6  -3   4      114.66      104.71     59.12 o 
   7  -3   4       49.58       -7.00     44.27 o 
   8  -3   4       39.79       70.19     66.17 o 
   9  -3   4      173.58      229.37     91.06 o 
  10  -3   4       98.51       86.59     81.43 o 
  -8  -2   4        2.70      -11.35     51.26 o 
  -7  -2   4      127.69      111.10     50.66 o 
  -6  -2   4        6.88        3.88     26.02 o 
  -5  -2   4      646.40      571.01     73.68 o 
  -4  -2   4        6.95       -3.13     22.95 o 
  -3  -2   4       25.16       56.14     38.02 o 
  -2  -2   4     3910.74     3866.63    207.81 o 
  -1  -2   4     3892.15     3823.28    196.97 o 
   0  -2   4      380.27      330.50     28.34 o 
   1  -2   4     5160.70     5049.35    209.07 o 
   2  -2   4     7504.53     6762.95    241.50 o 
   3  -2   4     4349.33     4639.45    140.16 o 
   4  -2   4    13559.22    12617.03    350.65 o 
   5  -2   4     1340.51     1422.33    131.83 o 
   6  -2   4      223.88      294.74     82.57 o 
   7  -2   4       60.42       73.05     58.60 o 
   8  -2   4     1304.67     1373.48    166.41 o 
   9  -2   4       51.65      114.40     84.01 o 
  10  -2   4      627.68      712.20    165.03 o 
  11  -2   4       40.21       98.29    104.08 o 
  -9  -1   4        1.63       31.02     63.48 o 
  -8  -1   4      484.02      653.25    139.86 o 
  -7  -1   4       89.96      156.27     56.51 o 
  -6  -1   4      156.84      151.07     45.89 o 
  -5  -1   4      153.08      146.12     44.43 o 
  -4  -1   4       19.73       55.52     28.67 o 
  -3  -1   4      173.74      194.42     27.96 o 
  -2  -1   4     1652.48     1525.24     62.06 o 
  -1  -1   4     2301.01     2267.67     62.40 o 
   0  -1   4      768.14      752.03    117.09 o 
   1  -1   4       66.72       89.85     20.23 o 
   2  -1   4      344.07      319.11     43.64 o 
   3  -1   4     4213.23     3741.89    119.12 o 
   4  -1   4      390.28      322.67     70.02 o 
   5  -1   4     4644.05     4685.48    235.11 o 
   6  -1   4      808.32      818.74    110.10 o 
   7  -1   4     3221.07     3745.12    249.61 o 
   8  -1   4       35.02       53.56     74.26 o 
   9  -1   4     2059.07     2528.36    239.81 o 
  10  -1   4       84.35       31.71     86.82 o 
  11  -1   4       55.63      108.09    105.05 o 
  -9   0   4      187.08      320.15    113.37 o 
  -8   0   4       30.14       56.60     57.34 o 
  -7   0   4     1228.36     1305.18    161.19 o 
  -6   0   4     1004.29     1240.75    111.85 o 
  -5   0   4       25.40       74.80     28.11 o 
  -4   0   4      154.26      158.44     30.17 o 
  -3   0   4     2335.99     2144.73     74.56 o 
  -2   0   4      188.36      168.43     23.76 o 
  -1   0   4     2528.66     2390.76     76.79 o 
   0   0   4        4.87       24.18     12.48 o 
   1   0   4      774.14      744.89     45.67 o 
   2   0   4      197.39      192.12     30.98 o 
   3   0   4       48.45       31.23     29.42 o 
   4   0   4     3957.94     3769.58    153.54 o 
   5   0   4        8.74      -18.24     18.24 o 
   6   0   4       12.42        0.86     35.44 o 
   7   0   4       13.12       41.75     51.21 o 
   8   0   4      783.66      744.14    151.39 o 
   9   0   4      228.86      249.84    100.64 o 
  10   0   4     1064.68     1480.25    199.78 o 
  11   0   4       27.08       71.33     92.21 o 
  -9   1   4        0.14      -41.52     68.98 o 
  -8   1   4      517.94      584.09    137.16 o 
  -7   1   4       39.63      -21.22     45.47 o 
  -6   1   4      534.50      544.28     77.72 o 
  -5   1   4     1058.76     1085.39     68.72 o 
  -4   1   4      627.58      676.86     50.89 o 
  -3   1   4      912.92      906.05     44.30 o 
  -2   1   4    33830.35    32993.14    330.06 o 
  -1   1   4     1337.94     1258.46     63.29 o 
   0   1   4      925.70      832.67     48.57 o 
   1   1   4     6208.47     5990.61    124.70 o 
   2   1   4     6576.65     6536.45    133.50 o 
   3   1   4       35.39       37.00     17.77 o 
   4   1   4     6619.38     6149.82    258.36 o 
   5   1   4       62.74       54.67     29.52 o 
   6   1   4      478.25      544.14     70.83 o 
   7   1   4      249.92      351.11     69.62 o 
   8   1   4      551.01      630.31    172.72 o 
   9   1   4      601.48      573.84    100.25 o 
  10   1   4       10.14       56.88     74.66 o 
  11   1   4       24.83       -5.96     92.32 o 
  -9   2   4       67.77      155.40    102.76 o 
  -8   2   4      115.29      221.69     99.32 o 
  -7   2   4      173.29      165.55     55.70 o 
  -6   2   4        3.93       38.58     34.92 o 
  -5   2   4        3.27       -7.06     25.58 o 
  -4   2   4      115.78      123.69     30.43 o 
  -3   2   4     2407.67     2197.80     65.32 o 
  -2   2   4      131.46      153.00     22.14 o 
  -1   2   4     4552.26     3992.52     72.07 o 
   0   2   4       67.91       65.56     20.14 o 
   1   2   4     1320.76     1296.71     60.97 o 
   2   2   4    11874.08    11528.88    244.05 o 
   3   2   4    15223.15    15157.11    166.75 o 
   4   2   4       87.97      123.61     20.38 o 
   5   2   4     3923.75     3653.75     80.73 o 
   6   2   4     2582.18     2579.49    251.53 o 
   7   2   4     1339.15     1351.82    196.89 o 
   8   2   4     3131.31     3247.22    176.25 o 
   9   2   4      502.40      618.33    102.14 o 
  10   2   4        0.15        5.86     50.26 o 
  11   2   4       28.53      -35.62     45.12 o 
  -8   3   4       28.48       62.94     44.14 o 
  -7   3   4      301.22      386.50     75.81 o 
  -6   3   4      185.96      157.11     49.54 o 
  -5   3   4      106.37       94.72     39.27 o 
  -4   3   4     1263.78     1243.65     83.12 o 
  -3   3   4      122.20       57.21     24.02 o 
  -2   3   4     1425.95     1207.70     76.09 o 
  -1   3   4     2803.26     2753.41    129.45 o 
   0   3   4       15.20       -2.92     40.17 o 
   1   3   4      309.30      347.02     24.61 o 
   2   3   4     3836.26     3700.09     77.75 o 
   3   3   4     5036.84     4938.03    108.09 o 
   4   3   4     7486.16     7640.68    267.68 o 
   5   3   4     1060.46     1066.64     80.09 o 
   6   3   4        8.56       42.47     30.20 o 
   7   3   4     4537.89     4456.77    327.46 o 
   8   3   4      766.03      963.06    101.09 o 
   9   3   4      704.87      864.47    119.29 o 
  10   3   4      652.83      668.10    111.32 o 
  11   3   4      234.01      123.27     74.83 o 
  -8   4   4      335.88      181.78    242.02 o 
  -7   4   4       93.85       60.11     46.08 o 
  -6   4   4      456.85      464.57     80.22 o 
  -5   4   4     1882.55     1988.26    128.69 o 
  -4   4   4       60.94       78.14     29.97 o 
  -3   4   4     2540.78     2274.77    253.35 o 
  -2   4   4     1439.28     1472.22    178.74 o 
  -1   4   4      235.20      196.23     41.54 o 
   0   4   4      706.02      669.74     53.22 o 
   1   4   4     7665.23     7193.47    109.67 o 
   2   4   4      576.96      529.54     33.68 o 
   3   4   4      489.33      478.67     49.69 o 
   4   4   4     1288.30     1306.25    143.47 o 
   5   4   4       45.27       57.90     27.30 o 
   6   4   4        7.17       17.48     27.47 o 
   7   4   4      828.80      996.27     94.60 o 
   8   4   4     3108.95     3138.52    172.53 o 
   9   4   4       71.89       14.77     58.17 o 
  10   4   4       13.60       21.30     53.62 o 
  11   4   4      151.74      145.81     69.54 o 
  -8   5   4       29.78       15.75     81.46 o 
  -7   5   4      276.19      123.25    168.22 o 
  -6   5   4        1.99       -7.03     84.75 o 
  -5   5   4       86.32       85.96     58.60 o 
  -4   5   4     3277.04     3449.46    129.32 o 
  -3   5   4      149.40      132.90     34.24 o 
  -2   5   4     2114.23     1951.25    107.01 o 
  -1   5   4     4576.58     4210.94    145.40 o 
   0   5   4     3079.27     2866.96     69.78 o 
   1   5   4     1177.89     1138.72     50.30 o 
   2   5   4    14799.02    14186.56    222.04 o 
   3   5   4        4.60       -6.26     12.80 o 
   4   5   4       64.20       56.66     26.80 o 
   5   5   4      361.63      441.85     65.18 o 
   6   5   4     3214.71     3609.21    211.82 o 
   7   5   4      723.07      811.40     85.56 o 
   8   5   4       82.15       18.45     63.02 o 
   9   5   4      332.71      340.15     82.02 o 
  10   5   4       19.90       10.46     45.73 o 
  11   5   4       71.03       53.33     91.12 o 
  -7   6   4       12.54      -10.55     61.07 o 
  -6   6   4        4.78      -28.24     61.16 o 
  -5   6   4      121.81      153.40     53.53 o 
  -4   6   4        0.56       34.48     27.29 o 
  -3   6   4      611.65      664.17     65.86 o 
  -2   6   4      195.23      312.10     57.61 o 
  -1   6   4      148.35      121.87     37.68 o 
   0   6   4     1406.76     1340.50     63.75 o 
   1   6   4     6014.99     5632.72    138.93 o 
   2   6   4     2884.33     2906.49    109.17 o 
   3   6   4     5831.57     5890.68    178.91 o 
   4   6   4     1665.21     1708.92    159.76 o 
   5   6   4      835.72      806.05     75.12 o 
   6   6   4     3420.45     3505.59    158.53 o 
   7   6   4     3972.23     4352.28    189.55 o 
   8   6   4      561.11      710.30    102.11 o 
   9   6   4       75.39      137.96     54.40 o 
  10   6   4      374.04      -34.69     34.69 o 
  11   6   4      101.07      209.01    125.12 o 
  -7   7   4        0.16      -17.43     62.33 o 
  -6   7   4       78.59      148.98     82.57 o 
  -5   7   4      709.25      990.37    152.53 o 
  -4   7   4      161.32      301.75     66.24 o 
  -3   7   4      171.33      272.48     62.50 o 
  -1   7   4       34.98       33.60     40.71 o 
   0   7   4       18.98       28.73     40.03 o 
   1   7   4       15.40       22.80     25.92 o 
   2   7   4     3413.85     3622.24    129.71 o 
   3   7   4       74.07       81.12     31.44 o 
   4   7   4       65.12       49.63     37.76 o 
   5   7   4     1814.78     1935.16    172.52 o 
   6   7   4      505.40      735.72     77.96 o 
   7   7   4     1723.44     2061.22    134.34 o 
   8   7   4     1051.81     1148.60    109.03 o 
   9   7   4       19.04      -34.81     46.16 o 
  10   7   4        6.36      -39.45     49.14 o 
  -6   8   4       37.71       83.95     78.22 o 
  -5   8   4      805.19      843.05    162.91 o 
  -4   8   4     1234.72     1619.53    354.09 o 
  -3   8   4       35.93       10.48     33.72 o 
  -2   8   4      415.55      419.41     72.38 o 
  -1   8   4     1309.43     1287.86    142.67 o 
   0   8   4      600.50      457.94     97.43 o 
   1   8   4     1034.48     1077.99     77.09 o 
   2   8   4      226.87      284.63     48.33 o 
   3   8   4      502.81      547.40     64.02 o 
   4   8   4      657.38      662.71     75.05 o 
   5   8   4      243.83      206.84     49.76 o 
   6   8   4      446.75      427.38     73.91 o 
   7   8   4      237.02      334.33     68.94 o 
   8   8   4      303.45      393.31    113.42 o 
   9   8   4        5.68        5.68     50.12 o 
  -5   9   4      166.71       95.19     93.47 o 
  -4   9   4      474.49       35.50     44.84 o 
  -3   9   4      378.06      442.31    114.66 o 
  -2   9   4        3.57       14.18     33.77 o 
  -1   9   4      196.92      411.03    105.80 o 
   0   9   4     3209.48     3488.45    228.17 o 
   1   9   4     1012.23     1025.12    130.91 o 
   2   9   4     2133.33     2296.08    119.05 o 
   3   9   4      534.20      617.99     68.72 o 
   4   9   4     1040.12     1387.86    100.34 o 
   5   9   4      216.37      163.93     49.85 o 
   6   9   4     1132.86     1280.03    105.39 o 
   7   9   4       77.91      179.43     83.49 o 
   8   9   4        6.06       13.53     40.25 o 
   9   9   4        1.70       23.97     53.84 o 
  -4  10   4       69.34      -11.93     44.96 o 
  -3  10   4      156.43      -22.69     41.92 o 
  -2  10   4        9.41       39.31     38.62 o 
  -1  10   4      385.18      521.67     84.28 o 
   0  10   4       34.20       83.66     64.22 o 
   1  10   4     1761.82     2021.56    182.12 o 
   2  10   4      184.81      254.54     78.50 o 
   3  10   4      207.33      373.43     64.47 o 
   4  10   4      428.12      465.86     75.67 o 
   5  10   4     1904.98     2107.76    131.09 o 
   6  10   4      158.93      310.22    101.38 o 
   7  10   4      778.71      785.94    165.03 o 
   8  10   4      116.87      -20.53     45.53 o 
  -3  11   4       13.49      -34.15     34.15 o 
  -2  11   4      120.66        1.67     72.22 o 
  -1  11   4      377.09      324.76     70.42 o 
   1  11   4        2.59       13.59     57.97 o 
   2  11   4      101.86       52.70     57.80 o 
   3  11   4       14.97      -43.92     51.32 o 
   4  11   4      168.06      150.61     50.84 o 
   5  11   4      226.65      452.32    117.32 o 
   6  11   4     1110.98     1149.04    163.77 o 
   0  12   4      339.45      386.12     80.13 o 
   2  12   4        4.46       16.92     67.66 o 
  -2  -9   5        2.24      -54.13     62.85 o 
  -1  -9   5      208.39      321.41    113.08 o 
   0  -9   5      339.55       14.16     48.80 o 
   1  -9   5        2.32      -44.73     44.73 o 
   2  -9   5      455.03       -4.42     46.62 o 
   3  -9   5       41.57       30.05     52.41 o 
   4  -9   5      114.18      -42.03     46.39 o 
  -4  -8   5       40.05       44.27     76.78 o 
  -3  -8   5        0.45      -49.37     54.93 o 
  -2  -8   5        8.41      -48.34     49.49 o 
  -1  -8   5      124.54      137.16     73.74 o 
   0  -8   5      206.47      183.55     76.15 o 
   2  -8   5      197.33       58.15     58.83 o 
   3  -8   5      267.34        4.30     42.09 o 
   4  -8   5      255.01      160.67     92.38 o 
   5  -8   5      157.17      166.12     85.50 o 
   6  -8   5      290.69      325.25    125.75 o 
  -5  -7   5      360.91      635.99    105.49 o 
  -4  -7   5        2.90       86.13     63.99 o 
  -3  -7   5        7.35       81.60     64.05 o 
  -2  -7   5     1047.61     1243.88    164.23 o 
  -1  -7   5      155.85      151.04     71.16 o 
   0  -7   5      399.18      473.19    117.61 o 
   1  -7   5       38.98       34.64     49.20 o 
   2  -7   5        3.16       10.44     42.89 o 
   3  -7   5      247.37      257.53     89.45 o 
   4  -7   5      386.21      520.27    134.93 o 
   5  -7   5      340.55      539.51     89.20 o 
   6  -7   5      113.97      141.14     57.53 o 
   7  -7   5       95.11      169.16     58.91 o 
  -6  -6   5       50.62       -7.02     44.72 o 
  -5  -6   5      195.20      155.99     54.31 o 
  -4  -6   5      645.61      630.31    134.01 o 
  -3  -6   5       27.09      103.96     61.59 o 
  -2  -6   5       79.05      149.66     68.87 o 
  -1  -6   5     2837.72     3372.16    243.25 o 
   0  -6   5       33.05       69.56     57.29 o 
   1  -6   5      409.31      510.81    114.05 o 
   2  -6   5      874.74      898.50    127.76 o 
   3  -6   5     1355.52     1731.93    184.01 o 
   4  -6   5       99.54       64.46     41.72 o 
   5  -6   5     1248.85     1431.74    118.64 o 
   6  -6   5       75.95       42.80     65.34 o 
   7  -6   5       41.44       10.72     62.56 o 
   8  -6   5        6.71      -48.97     48.97 o 
  -6  -5   5       97.84       92.95     52.95 o 
  -5  -5   5       33.66       24.24     38.12 o 
  -4  -5   5       76.01       90.89     56.31 o 
  -3  -5   5      113.39      199.95     78.56 o 
  -2  -5   5      572.01      591.43    128.22 o 
  -1  -5   5      160.60      130.11     60.15 o 
   0  -5   5     3171.29     3816.28    244.80 o 
   1  -5   5      354.47      459.55    105.57 o 
   2  -5   5      155.43      182.12     69.61 o 
   3  -5   5      549.69      614.95     69.54 o 
   4  -5   5     3789.29     4417.46    176.99 o 
   5  -5   5      256.88      334.27     99.23 o 
   6  -5   5      640.31      811.34    124.72 o 
   7  -5   5      272.86      286.94     94.62 o 
   8  -5   5      174.67      285.62     99.43 o 
   9  -5   5      160.04      -30.85     51.72 o 
  -7  -4   5      148.31      180.95     60.84 o 
  -6  -4   5      558.96      656.04     98.56 o 
  -5  -4   5      120.85      184.79     56.20 o 
  -4  -4   5       11.72       22.11     30.19 o 
  -3  -4   5        1.49        4.07     36.53 o 
  -2  -4   5      781.08      745.46    113.65 o 
  -1  -4   5      780.00      669.99    100.24 o 
   0  -4   5       81.22       68.18     48.68 o 
   1  -4   5       80.94       82.00     46.79 o 
   2  -4   5      410.89      434.81     52.40 o 
   3  -4   5       11.04       23.47     23.10 o 
   4  -4   5     1691.68     1658.22    104.51 o 
   5  -4   5     2127.91     2452.35    203.71 o 
   6  -4   5       98.51      106.49     64.05 o 
   7  -4   5       20.39       61.82     55.91 o 
   8  -4   5     1158.13     1387.18    178.68 o 
   9  -4   5      243.10       -1.20     47.19 o 
  10  -4   5      253.15       42.61     57.46 o 
  -7  -3   5      646.74     1009.02    108.59 o 
  -6  -3   5       61.98       60.69     44.10 o 
  -5  -3   5      702.75      721.27     91.00 o 
  -4  -3   5      594.20      624.17    125.47 o 
  -3  -3   5       40.39       43.35     47.82 o 
  -2  -3   5     2221.89     2328.35    183.27 o 
  -1  -3   5     3306.46     3238.78    209.30 o 
   0  -3   5      162.47      163.26     59.12 o 
   1  -3   5        9.90       10.05     14.22 o 
   2  -3   5     2102.06     2001.70    186.77 o 
   3  -3   5       38.21       34.30     25.78 o 
   4  -3   5      400.50      375.34     58.81 o 
   5  -3   5       89.18       98.76     37.55 o 
   6  -3   5       47.74       27.35     41.97 o 
   7  -3   5       33.59       25.06     50.63 o 
   8  -3   5        2.95       36.64     46.33 o 
   9  -3   5      852.84      916.97    173.18 o 
  10  -3   5       62.20      -17.43     56.37 o 
  -8  -2   5       54.00      143.47     81.43 o 
  -7  -2   5       70.37      136.30     78.33 o 
  -6  -2   5      411.71      476.31     84.29 o 
  -5  -2   5       16.30       18.44     28.53 o 
  -4  -2   5      172.87      325.80     61.11 o 
  -3  -2   5     2411.35     2466.14    188.60 o 
  -2  -2   5     3251.87     3067.61    199.67 o 
  -1  -2   5     4422.53     4622.81    238.60 o 
   0  -2   5     3586.97     3578.54    201.85 o 
   1  -2   5     1437.24     1533.65     70.51 o 
   2  -2   5       61.17       28.64     21.14 o 
   3  -2   5     4698.95     4445.82    183.93 o 
   4  -2   5     1840.20     1754.20     98.08 o 
   5  -2   5     1245.16     1171.01     86.61 o 
   6  -2   5      255.35      108.44     60.32 o 
   7  -2   5      938.12     1023.57    140.49 o 
   8  -2   5      403.27      369.06    106.37 o 
   9  -2   5      105.14       12.73     71.39 o 
  10  -2   5       43.77       -4.76     80.85 o 
  11  -2   5       20.97       14.51     95.48 o 
  -8  -1   5        2.24      -50.98     50.98 o 
  -7  -1   5      342.51      364.82    105.22 o 
  -6  -1   5       23.07       27.93     46.79 o 
  -5  -1   5       27.10       37.98     46.71 o 
  -4  -1   5       55.59       69.65     34.75 o 
  -3  -1   5       85.28      102.13     58.09 o 
  -2  -1   5     1666.29     1582.78     50.66 o 
  -1  -1   5      855.22      950.97    106.03 o 
   0  -1   5     4790.87     4711.42    108.91 o 
   1  -1   5       62.04       59.98     19.74 o 
   2  -1   5     3597.66     3402.75    129.31 o 
   3  -1   5      173.33      205.59     37.52 o 
   4  -1   5     7921.61     7407.63    185.20 o 
   5  -1   5     2459.74     2212.93    110.07 o 
   6  -1   5       64.85      164.17     65.14 o 
   7  -1   5      304.16      322.32     98.86 o 
   8  -1   5     2224.42     2812.21    235.11 o 
   9  -1   5       81.31      112.22     80.91 o 
  10  -1   5      141.02        7.63     78.73 o 
  11  -1   5      214.02      438.90    146.11 o 
  -8   0   5      478.00      584.55    142.84 o 
  -7   0   5      259.68      194.91     89.63 o 
  -6   0   5      130.71      269.34     87.56 o 
  -5   0   5      232.00      201.36     50.92 o 
  -4   0   5     1851.72     1585.85    100.90 o 
  -3   0   5      377.92      403.08     45.42 o 
  -2   0   5      865.37     1002.58    114.80 o 
  -1   0   5       14.90       18.40     16.14 o 
   0   0   5      389.96      418.55     38.75 o 
   1   0   5        8.66        2.00     13.22 o 
   2   0   5      161.28      117.05     27.53 o 
   3   0   5     8484.39     8293.43    176.03 o 
   4   0   5      365.28      349.67     48.19 o 
   5   0   5     4445.89     4522.04    143.68 o 
   6   0   5      352.76      353.60     53.48 o 
   7   0   5      883.85     1104.82    142.04 o 
   8   0   5      997.73      875.57    164.80 o 
   9   0   5     2164.49     2478.64    235.56 o 
  10   0   5       28.91       31.14     77.13 o 
  11   0   5       66.49       85.73     95.59 o 
  -8   1   5        1.21      -48.74     48.74 o 
  -7   1   5      570.45      660.88    143.01 o 
  -6   1   5      153.46      196.74     84.64 o 
  -5   1   5       15.39       -4.98     27.18 o 
  -4   1   5     2755.78     2771.67    105.22 o 
  -3   1   5     2921.38     2902.49     76.83 o 
  -2   1   5      713.78      586.46     39.09 o 
  -1   1   5     1979.32     1945.80     84.54 o 
   0   1   5      876.19      794.80     53.20 o 
   1   1   5     5553.83     5541.52    134.98 o 
   2   1   5     8465.10     8066.93    168.02 o 
   3   1   5     1653.41     1714.81     79.77 o 
   4   1   5      689.15      749.11     55.25 o 
   5   1   5      275.67      250.21     49.60 o 
   6   1   5      257.81      320.43     48.00 o 
   7   1   5      483.18      327.37     96.05 o 
   8   1   5      980.73     1409.83    173.12 o 
   9   1   5      495.75      467.11    131.26 o 
  10   1   5      205.07      298.53    113.14 o 
  11   1   5       79.69      177.36    113.37 o 
  -8   2   5       97.64       65.08     74.32 o 
  -7   2   5       15.40       62.33     58.72 o 
  -6   2   5      243.30      337.99     66.55 o 
  -5   2   5       93.25      112.28     44.53 o 
  -4   2   5      396.50      430.66     95.22 o 
  -3   2   5     2606.46     2400.57     91.03 o 
  -2   2   5     3231.15     3180.05     96.38 o 
  -1   2   5      736.58      799.62     98.83 o 
   0   2   5     2022.52     1828.37     87.22 o 
   1   2   5     8584.05     8646.39    174.67 o 
   2   2   5     4435.64     4120.54    119.43 o 
   3   2   5    11774.88    11989.77    196.10 o 
   4   2   5      452.70      540.89     59.09 o 
   5   2   5     3287.12     3273.45    178.24 o 
   6   2   5       23.42       24.50     16.89 o 
   7   2   5     3774.90     3432.42    182.55 o 
   8   2   5        0.86        2.18     30.04 o 
   9   2   5      898.46      963.69    117.03 o 
  10   2   5       32.00       51.76     56.17 o 
  11   2   5      162.74       29.70     74.37 o 
  -8   3   5      169.93       59.98     57.80 o 
  -7   3   5        7.97      -29.71     34.61 o 
  -6   3   5       39.32       23.96     36.34 o 
  -5   3   5      178.62      205.50     53.38 o 
  -4   3   5       15.94        6.93     35.52 o 
  -3   3   5      515.41      531.35     54.30 o 
  -2   3   5      387.76      350.45     52.52 o 
  -1   3   5      289.17      281.34     44.65 o 
   0   3   5      258.64      307.68     40.65 o 
   1   3   5       85.77       93.87     26.58 o 
   2   3   5    17228.49    17467.54    238.23 o 
   3   3   5     1807.75     1962.58     80.28 o 
   4   3   5     1117.61     1101.77     45.05 o 
   5   3   5     1302.97     1304.69    107.37 o 
   6   3   5     6881.38     6880.68    217.84 o 
   7   3   5       11.22       23.12     34.06 o 
   8   3   5     3827.29     3948.12    192.91 o 
   9   3   5      127.08      164.65     57.47 o 
  10   3   5      115.20      142.68     71.76 o 
  11   3   5       60.15       88.83     65.00 o 
  -8   4   5       99.37      -27.98     49.14 o 
  -7   4   5      180.26      112.48    138.77 o 
  -6   4   5       55.10      107.59     45.24 o 
  -5   4   5       16.06       24.35     33.33 o 
  -4   4   5     2072.34     2321.51    112.64 o 
  -3   4   5      259.13      192.07     40.88 o 
  -2   4   5       71.33       35.52     28.39 o 
  -1   4   5      370.23      293.47     50.52 o 
   0   4   5      826.81      792.86     60.96 o 
   1   4   5       17.87       33.16     18.98 o 
   2   4   5     1514.62     1411.12     81.72 o 
   3   4   5      776.78      657.98     38.29 o 
   4   4   5      738.79      686.05     61.37 o 
   5   4   5      678.55      791.61     73.71 o 
   6   4   5      785.96      973.18     91.38 o 
   7   4   5     2238.41     2509.02    146.46 o 
   8   4   5      186.21      181.86     56.17 o 
   9   4   5     1157.55     1310.68    166.92 o 
  10   4   5      117.57      117.58    112.16 o 
  11   4   5      608.21      704.07    128.33 o 
  -7   5   5       41.10       20.44     39.96 o 
  -6   5   5      575.31      610.13    133.95 o 
  -5   5   5      759.93      854.12     98.29 o 
  -4   5   5       13.34       41.46     30.29 o 
  -3   5   5     5316.94     5357.82    190.64 o 
  -2   5   5      778.98      780.61     73.51 o 
  -1   5   5      214.66      200.84     44.40 o 
   0   5   5     2535.15     2282.61    113.42 o 
   1   5   5     5348.82     5216.94    145.93 o 
   2   5   5       16.89       50.10     18.94 o 
   3   5   5     1007.42      965.98     79.68 o 
   4   5   5      199.59      201.50     41.48 o 
   5   5   5      876.66     1040.56     83.47 o 
   6   5   5     1155.99     1354.13    101.74 o 
   7   5   5       83.35       53.37     51.92 o 
   8   5   5      537.36      552.62     92.32 o 
   9   5   5       17.12       33.57     43.75 o 
  10   5   5       69.35       20.39    120.25 o 
  11   5   5       99.45       48.18     66.02 o 
  -7   6   5       25.53       16.06     45.38 o 
  -6   6   5       37.09       15.99     34.74 o 
  -5   6   5       34.53       54.68     48.66 o 
  -4   6   5      819.14      878.16     76.03 o 
  -3   6   5       20.88       39.50     28.40 o 
  -2   6   5      673.86      613.69     74.85 o 
  -1   6   5      515.58      593.34     67.17 o 
   0   6   5     1091.37      952.32     75.83 o 
   1   6   5     3708.42     3518.35     91.84 o 
   2   6   5     7350.60     7647.96    175.63 o 
   3   6   5       31.37       40.18     28.24 o 
   4   6   5       60.72       52.37     31.54 o 
   5   6   5     3759.19     3910.98    158.91 o 
   6   6   5     1255.24     1212.25    126.27 o 
   7   6   5     1224.59     1291.63    117.64 o 
   8   6   5      521.66      601.27     96.35 o 
   9   6   5      173.36      295.55     98.08 o 
  10   6   5       12.57       -3.61     38.41 o 
  11   6   5      416.19       64.85     61.24 o 
  -6   7   5       25.72       25.12     61.36 o 
  -5   7   5      230.45      222.73     70.78 o 
  -4   7   5      121.50       86.39     39.52 o 
  -3   7   5      140.51      153.37     51.91 o 
  -2   7   5      445.23      352.46     66.69 o 
  -1   7   5      209.88      244.27     70.93 o 
   0   7   5      997.43     1015.60    121.28 o 
   1   7   5     1128.64      939.68    112.39 o 
   2   7   5     1442.70     1421.07     82.02 o 
   3   7   5     2623.17     2729.00    206.26 o 
   4   7   5        1.24       -7.58     20.87 o 
   5   7   5       23.36       65.06     30.47 o 
   6   7   5     5190.78     5229.38    201.47 o 
   7   7   5      717.59      916.94     94.84 o 
   8   7   5       71.52      111.55     52.09 o 
   9   7   5      273.62      141.73    115.57 o 
  10   7   5      638.10      -44.73     44.73 o 
  -6   8   5      359.11      442.92    137.57 o 
  -5   8   5       92.78      106.26     87.05 o 
  -4   8   5      194.15      217.12     64.80 o 
  -3   8   5      465.90      562.20     90.33 o 
  -1   8   5        6.59       16.00     48.23 o 
   0   8   5     2005.66     2199.73    183.27 o 
   1   8   5        4.44        0.69     37.79 o 
   2   8   5       21.25       59.24     38.59 o 
   3   8   5       76.55       71.62     30.78 o 
   4   8   5      425.37      506.36     65.89 o 
   5   8   5      520.66      625.61     76.70 o 
   6   8   5      258.63      224.22     53.93 o 
   7   8   5     1936.78     2232.00    185.70 o 
   8   8   5       47.01       14.57     40.89 o 
   9   8   5       29.56        7.51     42.61 o 
  10   8   5      101.23       42.49     56.14 o 
  -5   9   5      396.42      437.41    133.49 o 
  -4   9   5      134.92      119.81     61.06 o 
  -3   9   5       42.45       42.65     42.49 o 
  -2   9   5      459.68      563.44    111.73 o 
  -1   9   5     1902.48     1981.08    186.99 o 
   0   9   5      160.84      313.84     95.02 o 
   1   9   5     1928.85     1811.23    172.66 o 
   2   9   5      280.62      274.04     85.33 o 
   3   9   5      246.69      235.12     52.47 o 
   4   9   5      157.84      166.07     71.51 o 
   5   9   5     2061.96     2324.05    134.26 o 
   6   9   5      468.77      547.43     86.16 o 
   7   9   5       19.60       52.08     43.50 o 
   8   9   5       28.16        0.57     51.15 o 
   9   9   5       38.68       42.89     63.31 o 
  -4  10   5       78.03       52.93     51.26 o 
  -3  10   5       83.50      -29.51     29.51 o 
  -2  10   5       17.64       68.21     31.99 o 
   0  10   5     1469.84     1804.69    185.56 o 
   1  10   5       94.12      128.91     63.19 o 
   2  10   5      447.30      495.50    115.83 o 
   3  10   5     1261.95     1526.92    162.45 o 
   4  10   5      794.62      827.85     83.66 o 
   5  10   5     1040.88     1150.74    102.10 o 
   6  10   5     1220.35     1439.71    231.89 o 
   7  10   5        0.43      -45.42     45.42 o 
   8  10   5      105.86      129.82     85.10 o 
  -2  11   5        3.45      -20.31     46.10 o 
  -1  11   5      128.02       13.45     55.31 o 
   0  11   5        1.79      -47.37     54.53 o 
   1  11   5      219.61      272.21     89.51 o 
   2  11   5        8.07       -6.54     55.22 o 
   3  11   5        9.00      -50.06     52.35 o 
   4  11   5      765.43      694.88    138.43 o 
   5  11   5      396.65      550.03    122.83 o 
   6  11   5      642.10      770.46    133.44 o 
   7  11   5      255.69      428.29    126.61 o 
   0  12   5      105.94      127.00     60.50 o 
   1  12   5       28.05      -34.46     65.31 o 
   2  12   5      238.51      328.57    103.33 o 
   3  12   5       12.49      -19.84     66.69 o 
   4  12   5      104.22      109.52     71.33 o 
  -2  -8   6        8.88      -22.59     70.02 o 
  -1  -8   6      211.40      -17.15     46.91 o 
   0  -8   6      101.37      -43.58     43.58 o 
   1  -8   6      414.58       30.85     40.03 o 
   2  -8   6      114.76        2.75     48.28 o 
   3  -8   6      175.67      -36.99     36.99 o 
   4  -8   6        3.76       20.18     66.29 o 
   5  -8   6      523.08      750.45    176.21 o 
  -3  -7   6      147.92      225.64     93.12 o 
  -2  -7   6        1.62       21.85     48.63 o 
   0  -7   6       20.76       -5.91     48.45 o 
   1  -7   6       14.17        1.66     56.48 o 
   2  -7   6       22.25       41.23     51.38 o 
   3  -7   6       30.97        2.06     63.94 o 
   4  -7   6      184.19      299.85    103.73 o 
   5  -7   6        5.60      -13.48     44.78 o 
   6  -7   6      619.82     1270.37    187.28 o 
   7  -7   6       19.81       20.29     48.57 o 
  -5  -6   6      137.63      165.90     60.46 o 
  -4  -6   6        2.43       99.89     65.54 o 
  -3  -6   6      255.11      235.79     94.44 o 
  -2  -6   6      693.20      854.81    138.37 o 
  -1  -6   6       29.31       10.32     48.11 o 
   0  -6   6     1492.76     1591.78    177.36 o 
   1  -6   6      412.65      539.71    124.32 o 
   2  -6   6      280.90      515.00    122.48 o 
   3  -6   6      479.49      433.05    119.33 o 
   4  -6   6      145.76      225.87     92.32 o 
   5  -6   6       10.12        3.17     33.81 o 
   6  -6   6       51.35       25.34     38.91 o 
   7  -6   6       14.40       82.86     50.96 o 
   8  -6   6        2.58       37.09     72.28 o 
  -5  -5   6      186.76      364.43    140.55 o 
  -4  -5   6        5.52      -38.36     46.91 o 
  -3  -5   6       65.06      200.41     81.60 o 
  -2  -5   6      466.45      633.98    133.32 o 
  -1  -5   6     1637.16     2066.81    198.69 o 
   0  -5   6        4.79       40.83     44.44 o 
   1  -5   6      222.46      201.79     76.32 o 
   2  -5   6      410.86      574.29    127.82 o 
   3  -5   6     1298.36     1407.19    161.42 o 
   4  -5   6      403.23      519.10     78.25 o 
   5  -5   6     1359.52     1632.96    119.17 o 
   6  -5   6      117.85      122.41     47.81 o 
   7  -5   6        4.58       -8.34     34.97 o 
   8  -5   6      345.64      397.23     87.07 o 
   9  -5   6       31.81      -59.52     59.52 o 
  -6  -4   6       69.55       33.71     43.38 o 
  -5  -4   6        5.11        8.38     36.34 o 
  -4  -4   6      118.70      106.01     43.86 o 
  -3  -4   6        3.60        6.31     39.80 o 
  -2  -4   6      330.33      288.55     92.78 o 
  -1  -4   6      136.04      100.92     61.64 o 
   0  -4   6     1634.28     1863.53    173.69 o 
   1  -4   6      647.19      685.59    132.35 o 
   2  -4   6      163.91      226.79     77.87 o 
   3  -4   6     1880.04     1948.70    108.62 o 
   4  -4   6      582.40      752.20     74.77 o 
   5  -4   6      510.68      656.73     88.20 o 
   6  -4   6     1233.42     1339.11    111.12 o 
   7  -4   6      245.59      347.55     73.97 o 
   8  -4   6       10.49       -0.42     37.69 o 
   9  -4   6      623.03      -44.50     44.50 o 
  10  -4   6       60.59       24.03     63.65 o 
  -6  -3   6      401.27      531.51    131.32 o 
  -5  -3   6       40.25       79.50     69.10 o 
  -4  -3   6        2.45       31.85     33.69 o 
  -3  -3   6     1913.15     2179.77    196.46 o 
  -2  -3   6       62.04       78.62     54.07 o 
  -1  -3   6      245.48      289.24     85.96 o 
   0  -3   6      114.87      129.42     61.76 o 
   1  -3   6      269.27      284.13     79.99 o 
   2  -3   6       42.71       52.43     62.62 o 
   3  -3   6     2192.53     2310.50    112.01 o 
   4  -3   6     2077.22     2060.17    114.18 o 
   5  -3   6      186.24      226.25     77.30 o 
   6  -3   6      185.81      131.66     47.97 o 
   7  -3   6       60.59      102.24     46.58 o 
   8  -3   6      359.00      618.10    145.65 o 
   9  -3   6      101.40      111.99     66.80 o 
  10  -3   6      372.56      -29.36     43.41 o 
  -7  -2   6       84.97      202.36     88.08 o 
  -6  -2   6       65.37       10.72     48.68 o 
  -5  -2   6      351.87      423.96     88.77 o 
  -4  -2   6      845.54      879.59     88.28 o 
  -3  -2   6       20.38      -23.51     34.98 o 
  -2  -2   6     3917.37     3933.83    246.46 o 
  -1  -2   6      896.60      840.70    113.54 o 
   0  -2   6       15.32        8.49     42.03 o 
   1  -2   6      749.48      909.67     65.97 o 
   2  -2   6     7315.48     7340.73    331.79 o 
   3  -2   6      335.97      264.40     45.83 o 
   4  -2   6     1990.59     2034.10    108.81 o 
   5  -2   6        0.91        2.62     22.70 o 
   6  -2   6      271.69      389.40     66.28 o 
   7  -2   6       26.37       11.47     36.84 o 
   8  -2   6      231.46      380.13    113.77 o 
   9  -2   6      501.51      624.00    142.32 o 
  10  -2   6        1.86      -14.22     47.37 o 
  11  -2   6       57.54       19.90     61.64 o 
  -7  -1   6       19.34       37.10     59.24 o 
  -6  -1   6       38.16       19.78     51.09 o 
  -5  -1   6       23.74       -9.58     42.03 o 
  -4  -1   6       34.02       73.29     37.70 o 
  -3  -1   6     1162.08     1163.49    141.75 o 
  -2  -1   6      115.94       39.97     41.86 o 
  -1  -1   6     1449.49     1570.28    147.83 o 
   0  -1   6     1818.20     1975.64     78.39 o 
   1  -1   6     1287.19     1257.22     83.46 o 
   2  -1   6      971.48      924.46     71.88 o 
   3  -1   6    10813.05    10668.64    422.13 o 
   4  -1   6      204.90      208.13     42.69 o 
   5  -1   6        3.50      -14.23     19.74 o 
   6  -1   6     2787.80     2942.50    136.44 o 
   7  -1   6     1901.07     2177.00    126.49 o 
   8  -1   6      666.36      597.89    102.96 o 
   9  -1   6      979.16     1213.37    171.46 o 
  10  -1   6       80.11       21.68     54.13 o 
  11  -1   6        4.22       75.35     88.88 o 
  -7   0   6      215.95      396.41    111.99 o 
  -6   0   6      240.08      342.91    106.77 o 
  -5   0   6        9.54      -31.71     31.71 o 
  -4   0   6       72.55       75.92     53.16 o 
  -3   0   6      599.81      661.44     69.12 o 
  -2   0   6      428.08      380.47     96.34 o 
  -1   0   6       91.09       83.75     25.44 o 
   0   0   6       32.44       25.61     38.42 o 
   1   0   6      463.13      459.81     47.73 o 
   2   0   6      301.60      292.28     45.21 o 
   3   0   6     3420.35     3528.44    142.64 o 
   4   0   6     2399.46     2398.29    154.45 o 
   5   0   6       77.18       95.51     32.80 o 
   6   0   6      731.17      615.49    159.87 o 
   7   0   6     2774.65     3155.90    141.96 o 
   8   0   6     1011.41     1213.83    160.33 o 
   9   0   6      577.97      761.00    164.17 o 
  10   0   6      116.49       77.24     83.32 o 
  11   0   6      293.07      449.74    145.25 o 
  -7   1   6       17.36      -13.53     51.32 o 
  -6   1   6      190.91      166.81     87.85 o 
  -5   1   6      618.90      653.59    140.55 o 
  -4   1   6      249.47      312.40     96.05 o 
  -3   1   6     2188.59     2165.23    151.29 o 
  -2   1   6     1902.53     1980.69     96.28 o 
  -1   1   6      195.24      230.49     40.52 o 
   0   1   6       13.35       14.68     15.66 o 
   1   1   6     2351.65     2333.92     96.94 o 
   2   1   6      126.42       92.78     54.62 o 
   3   1   6     1100.61     1325.04     77.84 o 
   4   1   6      413.53      393.77     54.01 o 
   5   1   6      342.26      328.41     49.66 o 
   6   1   6       48.50       42.77     43.06 o 
   7   1   6       40.36       -8.43     40.71 o 
   8   1   6     2199.00     2353.69    215.44 o 
   9   1   6      274.29      212.34     97.71 o 
  10   1   6       43.69       78.04     70.02 o 
  11   1   6        0.02      -43.29     79.31 o 
  -7   2   6       86.74       22.02     45.76 o 
  -6   2   6       67.85       67.95     66.75 o 
  -5   2   6       28.01       24.89     59.87 o 
  -4   2   6     1648.39     1711.05    139.06 o 
  -3   2   6     4424.39     4421.46    127.14 o 
  -2   2   6      727.57      686.35     61.59 o 
  -1   2   6     1261.41     1309.37     80.67 o 
   0   2   6     4993.67     4823.21    162.25 o 
   1   2   6       24.79       31.67     47.19 o 
   2   2   6     5501.07     5402.80    147.79 o 
   3   2   6     4225.83     4089.78    130.18 o 
   4   2   6      162.79      166.75     35.97 o 
   5   2   6      349.91      385.63     51.06 o 
   6   2   6     2515.14     2477.90    188.66 o 
   7   2   6     1707.55     1721.66    171.57 o 
   8   2   6      194.49      163.77     80.34 o 
   9   2   6       23.16      254.20     97.94 o 
  10   2   6       16.63       29.19     72.65 o 
  11   2   6      120.98      408.68    131.03 o 
  -7   3   6       20.13      -47.25     47.25 o 
  -6   3   6       23.65      -23.40     50.86 o 
  -5   3   6       97.27      136.70     48.77 o 
  -4   3   6       80.93       64.19     37.24 o 
  -3   3   6      460.48      472.54     95.71 o 
  -2   3   6        2.79       -5.05     20.99 o 
  -1   3   6      626.42      627.61     65.28 o 
   0   3   6      296.89      191.81     40.96 o 
   1   3   6     7738.43     7727.15    182.88 o 
   2   3   6       31.56       28.88     21.30 o 
   3   3   6     5743.11     5471.75    146.09 o 
   4   3   6     2141.99     2158.33     88.72 o 
   5   3   6     1287.48     1308.34     58.89 o 
   6   3   6      733.13      821.70     82.81 o 
   7   3   6     5406.08     6155.11    227.66 o 
   8   3   6       50.24       74.14     44.15 o 
   9   3   6       72.51       93.65     52.99 o 
  10   3   6      554.53      569.99    103.61 o 
  11   3   6      182.21      428.75    136.76 o 
  -7   4   6        0.48       32.86     58.78 o 
  -6   4   6      169.32       96.26    117.12 o 
  -5   4   6      631.50      617.49     92.90 o 
  -4   4   6       30.77        9.62     35.81 o 
  -3   4   6      307.79      335.27     83.04 o 
  -2   4   6       13.77       44.39     25.94 o 
  -1   4   6      789.89      787.69     70.49 o 
   0   4   6      732.42      755.61     64.31 o 
   1   4   6       23.93       37.99     24.39 o 
   2   4   6     2184.97     2150.61    112.88 o 
   3   4   6       18.96       29.67     16.37 o 
   4   4   6     1622.51     1645.57     61.15 o 
   5   4   6      240.58      328.36     59.34 o 
   6   4   6     3297.47     3381.59    319.26 o 
   7   4   6     1430.60     1611.12    121.74 o 
   8   4   6     1487.87     1481.06    124.95 o 
   9   4   6      451.84      517.77     95.06 o 
  10   4   6        5.71       -5.76     44.94 o 
  11   4   6      549.11      150.15    238.89 o 
  -7   5   6      152.97       53.77    106.66 o 
  -6   5   6       94.29       46.24    108.06 o 
  -5   5   6      736.76      850.57    104.91 o 
  -4   5   6     1072.96     1106.42     83.35 o 
  -3   5   6       30.40      -13.00     27.75 o 
  -2   5   6      328.58      290.42     56.14 o 
  -1   5   6     1411.50     1483.40     99.92 o 
   0   5   6     1993.19     1674.78    145.71 o 
   1   5   6     3172.59     3158.17    126.16 o 
   2   5   6      104.34       68.04     20.49 o 
   3   5   6       29.16       30.07     16.25 o 
   4   5   6      580.19      592.47     63.71 o 
   5   5   6      824.00      950.49     78.70 o 
   6   5   6       18.75       -1.46     25.63 o 
   7   5   6     1183.35     1310.77    199.98 o 
   8   5   6      675.42      694.60    105.16 o 
   9   5   6       11.57      -34.39     34.39 o 
  10   5   6      211.77       40.92    131.43 o 
  11   5   6       85.51        7.70     44.06 o 
  -6   6   6       85.34       56.01     69.59 o 
  -5   6   6      209.76      274.69     72.77 o 
  -4   6   6      275.96      328.72     61.46 o 
  -3   6   6      826.35      964.89     79.87 o 
  -2   6   6      788.63      876.71     85.02 o 
  -1   6   6       48.96       73.58     32.27 o 
   0   6   6     5333.40     5583.54    185.72 o 
   1   6   6     2215.06     2062.41    106.78 o 
   2   6   6     1406.87     1431.77     63.25 o 
   3   6   6      552.31      587.93     58.64 o 
   4   6   6     3741.99     3987.48    150.30 o 
   5   6   6      147.37      155.75     45.70 o 
   6   6   6     3877.87     4062.05    228.97 o 
   7   6   6       22.64      -14.25     30.23 o 
   8   6   6       29.98       78.55     68.98 o 
   9   6   6        3.97      -18.95     35.20 o 
  10   6   6      301.37      134.56    129.02 o 
  11   6   6       24.29      -43.58     43.58 o 
  -6   7   6      137.14      133.77     72.68 o 
  -5   7   6        4.98      -15.08     50.20 o 
  -4   7   6       22.02      -10.36     35.24 o 
  -3   7   6        4.16       29.33     32.94 o 
  -2   7   6       50.65       42.50     32.77 o 
  -1   7   6      187.59      214.22     52.38 o 
   0   7   6       62.65       12.03     29.58 o 
   1   7   6     4896.05     4738.15    167.41 o 
   2   7   6      796.81      949.83    118.24 o 
   3   7   6      182.36      237.02     46.59 o 
   4   7   6      790.68      830.30     75.19 o 
   5   7   6     5453.08     5895.60    201.10 o 
   6   7   6       63.49       37.73     34.75 o 
   7   7   6     2000.89     2397.95    246.23 o 
   8   7   6      238.56      286.90    113.88 o 
   9   7   6      824.07      996.21    272.69 o 
  10   7   6      166.40       82.54    115.09 o 
  -5   8   6      351.27      530.99    152.25 o 
  -4   8   6      135.97      104.06     59.79 o 
  -3   8   6       17.18        1.68     45.05 o 
  -2   8   6      157.78      205.00     75.29 o 
  -1   8   6      298.15      329.09     86.24 o 
   0   8   6        0.26        5.62     43.98 o 
   1   8   6      235.06      278.06     85.04 o 
   2   8   6       10.11       -8.72     33.83 o 
   3   8   6      568.32      574.06    110.96 o 
   4   8   6      599.94      654.13     94.87 o 
   5   8   6      546.62      578.55     74.40 o 
   6   8   6     1651.48     2041.59    196.46 o 
   7   8   6       12.97       23.50     38.53 o 
   8   8   6       42.87       45.90     43.90 o 
   9   8   6      242.04       99.94     42.61 o 
  10   8   6      911.85     1178.05    211.71 o 
  -4   9   6      278.04      339.44     81.09 o 
  -3   9   6      399.45      421.80     83.94 o 
  -2   9   6      222.99      248.68     71.05 o 
  -1   9   6      429.00      495.50    120.42 o 
   0   9   6     1560.12     1648.89    174.15 o 
   1   9   6        1.79      -11.47     50.17 o 
   2   9   6       43.62       16.23     48.05 o 
   3   9   6      196.89      306.90     83.95 o 
   4   9   6      133.94      249.84     81.43 o 
   5   9   6      473.95      601.23     79.01 o 
   6   9   6        8.84       24.06     43.04 o 
   7   9   6       37.58       24.84     40.86 o 
   8   9   6       47.37       45.03     85.18 o 
   9   9   6      174.01      186.59    106.26 o 
  -3  10   6       73.14      -26.18     43.18 o 
  -2  10   6      394.76       -8.00     30.89 o 
  -1  10   6      404.64      743.16    154.42 o 
   0  10   6      311.95      354.67    102.99 o 
   1  10   6     1561.46     1577.85    179.08 o 
   2  10   6      290.85      501.86    119.50 o 
   3  10   6        9.48      -21.45     49.43 o 
   4  10   6     2200.18     2505.37    204.66 o 
   5  10   6      547.62      526.46    121.34 o 
   6  10   6       19.31       -9.40     38.22 o 
   7  10   6       79.20      172.98     60.70 o 
   8  10   6      283.71      612.54    151.44 o 
  -2  11   6      119.71      -17.96     31.65 o 
  -1  11   6      134.06        3.67     32.83 o 
   0  11   6      139.17      176.56     86.59 o 
   1  11   6      109.75      135.44     81.66 o 
   2  11   6      215.04      312.23    110.61 o 
   3  11   6      383.95      588.39    131.26 o 
   4  11   6       35.25      -20.24     57.29 o 
   5  11   6     1561.21     2224.27    207.06 o 
   6  11   6      387.47      706.06    142.90 o 
   7  11   6        1.94       83.26     80.97 o 
   1  12   6       27.14       14.68     65.49 o 
   2  12   6        2.46       23.85     64.17 o 
   3  12   6      159.24      292.22    103.96 o 
   4  12   6      224.08      308.28    105.22 o 
   1  -8   7       90.57        5.56     53.39 o 
   2  -8   7       45.79       53.73     52.87 o 
   3  -8   7       47.94      -48.63     48.63 o 
  -2  -7   7      112.83       20.01     45.42 o 
  -1  -7   7      124.01       -1.49     49.72 o 
   0  -7   7       71.47       54.99     52.12 o 
   1  -7   7      159.15      -36.47     44.96 o 
   2  -7   7        5.33       21.85     41.69 o 
   3  -7   7      148.43      121.05     85.15 o 
   4  -7   7       49.91       14.28     63.48 o 
   5  -7   7      461.99      809.74    176.10 o 
   6  -7   7       29.41      -23.91     67.03 o 
  -3  -6   7      222.57       69.27     53.04 o 
  -2  -6   7      212.57       19.04     39.85 o 
  -1  -6   7      319.96       -4.42     44.38 o 
   0  -6   7        9.54       62.39     55.57 o 
   1  -6   7        7.52       20.53     45.47 o 
   2  -6   7       47.90       44.33     58.78 o 
   3  -6   7      255.22      376.17    114.80 o 
   4  -6   7      435.63      550.49    138.54 o 
   5  -6   7       31.09      -25.69     43.35 o 
   6  -6   7       23.85      -30.33     65.66 o 
   7  -6   7       32.52       72.08     61.01 o 
  -4  -5   7       49.47      105.32     54.40 o 
  -3  -5   7      400.37       72.14     50.52 o 
  -2  -5   7      460.59      584.27    137.11 o 
  -1  -5   7      660.48      901.49    142.21 o 
   0  -5   7      689.16      985.38    142.67 o 
   1  -5   7     1162.48     1228.28    155.51 o 
   2  -5   7      138.46      123.98     76.44 o 
   3  -5   7     2186.80     2193.36    212.80 o 
   4  -5   7      666.64      656.75    142.32 o 
   5  -5   7      184.52      293.48     99.55 o 
   6  -5   7        5.54       -9.21     34.57 o 
   7  -5   7      233.01      323.72     74.79 o 
   8  -5   7       33.47       18.25     41.89 o 
  -5  -4   7        2.99       -4.82     41.91 o 
  -4  -4   7        6.16       -7.06     31.53 o 
  -3  -4   7       89.59       99.95     63.54 o 
  -2  -4   7      387.39      564.65    136.65 o 
  -1  -4   7      253.57      444.35    114.34 o 
   0  -4   7       60.38       -0.97     41.06 o 
   1  -4   7       91.73      111.59     71.74 o 
   2  -4   7      539.57      772.35    126.33 o 
   3  -4   7       39.91       11.01     48.45 o 
   4  -4   7     2206.03     2628.54    149.95 o 
   5  -4   7      277.60      390.18     69.82 o 
   6  -4   7      294.81      304.17     73.77 o 
   7  -4   7      143.10      158.28     55.76 o 
   8  -4   7     1022.93     1380.80    123.99 o 
   9  -4   7       31.31      -43.02     43.02 o 
  -5  -3   7      142.00       54.42     58.26 o 
  -4  -3   7       97.60      139.62     55.75 o 
  -3  -3   7       17.05      -37.90     37.90 o 
  -2  -3   7      572.03      544.36    121.28 o 
  -1  -3   7       14.70        3.56     43.35 o 
   0  -3   7      131.26      118.07     67.49 o 
   1  -3   7      332.71      341.71     95.53 o 
   2  -3   7      113.24      141.64     67.49 o 
   3  -3   7      998.84     1076.32     79.34 o 
   4  -3   7       13.15       66.78     31.57 o 
   5  -3   7      469.55      611.45     76.65 o 
   6  -3   7       18.07      -20.40     30.48 o 
   7  -3   7      889.25     1093.60    101.85 o 
   8  -3   7      303.52      326.23     76.27 o 
   9  -3   7      702.20       47.71     49.95 o 
  10  -3   7        0.43       27.07     57.80 o 
  -6  -2   7      172.43      135.21     86.93 o 
  -5  -2   7       18.84      -41.57     41.57 o 
  -4  -2   7      508.57      624.68     86.24 o 
  -3  -2   7     2160.64     2534.44    220.94 o 
  -2  -2   7       75.60      110.04     55.45 o 
  -1  -2   7      816.20      823.73    121.17 o 
   0  -2   7      834.27     1031.71    139.74 o 
   1  -2   7     1282.57     1385.86    152.47 o 
   2  -2   7      409.21      591.05    120.39 o 
   3  -2   7      562.02      513.10     58.57 o 
   4  -2   7        9.42       29.02     40.46 o 
   5  -2   7       44.02       23.32     30.10 o 
   6  -2   7       70.61      112.08     41.98 o 
   7  -2   7      122.49      125.08     44.02 o 
   8  -2   7      619.21      612.73     91.70 o 
   9  -2   7      156.68      117.27     80.34 o 
  10  -2   7      106.58       -5.73     49.60 o 
  -6  -1   7       19.83      -33.66     45.87 o 
  -5  -1   7       63.23       55.34     66.58 o 
  -4  -1   7      284.27      409.37    115.72 o 
  -3  -1   7       47.68       55.79     62.62 o 
  -2  -1   7     1949.26     2335.80    203.17 o 
  -1  -1   7       27.03        3.33     47.31 o 
   0  -1   7        5.83      -29.59     34.86 o 
   1  -1   7     2780.14     3080.95    296.09 o 
   2  -1   7     2049.26     2367.70    107.84 o 
   3  -1   7      329.74      323.22     51.47 o 
   4  -1   7     3259.97     3235.76    258.73 o 
   5  -1   7      886.87      843.22     76.39 o 
   6  -1   7      371.97      468.00     70.69 o 
   7  -1   7     2068.18     2434.83    156.06 o 
   8  -1   7       21.71       -5.16     52.64 o 
   9  -1   7        0.14      -58.03     58.03 o 
  10  -1   7       18.20      -47.25     47.25 o 
  11  -1   7       70.69      114.51     69.50 o 
  -6   0   7        1.23       -0.86     41.63 o 
  -5   0   7      256.81      180.34     79.48 o 
  -4   0   7        0.59       71.05     57.34 o 
  -3   0   7      237.02      247.38     89.80 o 
  -2   0   7       33.91      128.33     68.12 o 
  -1   0   7      635.00      619.02    123.98 o 
   0   0   7       11.45       36.38     29.96 o 
   1   0   7      223.13      254.89     41.98 o 
   2   0   7     3947.25     4120.80    140.10 o 
   3   0   7     1818.68     2027.88    103.79 o 
   4   0   7      232.51      226.13     64.48 o 
   5   0   7     1284.10     1303.21     90.26 o 
   6   0   7     1760.65     1849.38    110.12 o 
   7   0   7      160.36      230.85     53.49 o 
   8   0   7     1826.30     1913.76    197.49 o 
   9   0   7      327.67      347.10    116.12 o 
  10   0   7      234.49      -35.67     50.35 o 
  11   0   7       85.44      121.97     96.34 o 
  -6   1   7      145.43       -8.77     44.67 o 
  -5   1   7        1.45       31.83     55.11 o 
  -4   1   7      866.31     1258.04    164.52 o 
  -3   1   7      104.50      220.54     80.05 o 
  -2   1   7        2.10        6.25     43.47 o 
  -1   1   7        2.96       13.00     35.50 o 
   0   1   7     1356.24     1599.40     87.46 o 
   1   1   7       60.41       56.61     26.35 o 
   2   1   7     1790.43     2100.52    101.54 o 
   3   1   7     1358.60     1415.78    225.84 o 
   4   1   7      263.44      302.58     51.43 o 
   5   1   7       11.46       -4.46     22.34 o 
   6   1   7      225.08      284.52     51.33 o 
   7   1   7     2151.18     2078.45    187.51 o 
   8   1   7      248.84      269.05     89.57 o 
   9   1   7      205.00      314.35    109.81 o 
  10   1   7      345.12      695.97    164.86 o 
  11   1   7      179.70      340.39    126.96 o 
  -6   2   7       99.26       20.82     49.60 o 
  -5   2   7      947.88     1107.23    160.56 o 
  -4   2   7        4.16      -33.20     33.20 o 
  -3   2   7     1640.26     1734.06    109.10 o 
  -2   2   7     1713.55     1952.01    107.93 o 
  -1   2   7      149.56      219.55     43.97 o 
   0   2   7      350.70      401.67     90.77 o 
   1   2   7     8070.27     8242.25    200.72 o 
   2   2   7       75.85       91.45     30.52 o 
   3   2   7      103.98      102.56     31.79 o 
   4   2   7      367.23      412.51    158.61 o 
   5   2   7     1439.53     1441.17     91.75 o 
   6   2   7       17.47      100.52     57.23 o 
   7   2   7      156.64      186.59     75.86 o 
   8   2   7     1134.99     1256.15    163.14 o 
   9   2   7       41.95      156.89     80.97 o 
  10   2   7       43.46       73.51     76.21 o 
  11   2   7       46.92      149.72     96.91 o 
  -6   3   7       19.22      -12.79     47.54 o 
  -5   3   7        5.37       20.53     64.51 o 
  -4   3   7      548.64      677.81     69.80 o 
  -3   3   7       13.63       15.65     28.21 o 
  -2   3   7       68.30       44.22     33.69 o 
  -1   3   7     1375.12     1401.54    193.59 o 
   0   3   7     1301.50     1234.02     89.28 o 
   1   3   7     1947.45     2027.24    104.39 o 
   2   3   7     7797.34     7758.03    195.20 o 
   3   3   7        4.46       16.78     20.56 o 
   4   3   7      446.31      568.75     58.41 o 
   5   3   7     4553.20     4684.00    143.64 o 
   6   3   7     3648.28     4010.79    247.09 o 
   7   3   7     1188.47     1125.75    146.80 o 
   8   3   7      805.27      794.20    156.20 o 
   9   3   7       68.01      107.86     73.05 o 
  10   3   7      293.14      293.14    123.86 o 
  11   3   7      191.47      241.81    113.37 o 
  -6   4   7       46.56      -18.41     47.19 o 
  -5   4   7      112.92       74.39     82.66 o 
  -4   4   7      161.90      133.49     44.54 o 
  -3   4   7        2.25      -12.52     27.08 o 
  -2   4   7        6.21      -18.19     21.26 o 
  -1   4   7       48.45       46.33     30.64 o 
   0   4   7      261.20      210.65     46.67 o 
   1   4   7     2794.20     2794.04    123.44 o 
   2   4   7      567.59      526.19     57.99 o 
   3   4   7      315.35      363.49     53.86 o 
   4   4   7     1470.43     1583.33     84.35 o 
   5   4   7      543.12      571.65    111.19 o 
   6   4   7     3326.28     4082.99    176.26 o 
   7   4   7     1521.65     2108.71    199.52 o 
   8   4   7      306.05      319.85     73.52 o 
   9   4   7        2.10      -43.23     50.43 o 
  10   4   7     1165.27     1376.29    200.24 o 
  11   4   7       23.40      -27.33     43.07 o 
  -6   5   7      290.45      169.38    165.98 o 
  -5   5   7      310.83      260.69     73.03 o 
  -4   5   7      205.03      237.81     51.99 o 
  -3   5   7      417.26      405.21     61.91 o 
  -2   5   7      713.33      599.97     78.35 o 
  -1   5   7       25.57        0.07     33.77 o 
   0   5   7      787.41      774.59     89.63 o 
   1   5   7      362.01      299.88     53.29 o 
   2   5   7        2.87        9.63     22.36 o 
   3   5   7      460.17      426.18     54.26 o 
   4   5   7      745.38      974.69     76.16 o 
   5   5   7     1197.65     1264.28     93.95 o 
   6   5   7       16.59       56.01     60.04 o 
   7   5   7     1595.50     1536.27    120.35 o 
   8   5   7      297.33      322.01    132.69 o 
   9   5   7      112.68       72.11     46.37 o 
  10   5   7       47.81       74.72     93.67 o 
  11   5   7     1266.26     1800.97    243.08 o 
  -5   6   7      286.94      359.97     85.39 o 
  -4   6   7      794.97      849.87    112.41 o 
  -3   6   7        9.17        7.00     30.78 o 
  -2   6   7      310.95      459.01     75.09 o 
  -1   6   7     2520.48     2420.72    137.71 o 
   0   6   7       71.55       73.15     36.03 o 
   1   6   7     1858.32     1734.91    105.77 o 
   2   6   7     1509.36     1427.72     92.90 o 
   3   6   7      579.52      630.67     60.26 o 
   4   6   7      266.53      331.30     56.49 o 
   5   6   7     2123.95     2296.27    321.89 o 
   6   6   7      191.99      291.44     62.28 o 
   7   6   7       30.31       71.35     42.21 o 
   8   6   7       15.04        1.82     40.88 o 
   9   6   7      233.61      310.19     75.64 o 
  10   6   7      406.07      528.64    149.26 o 
  11   6   7        3.37        8.37     51.83 o 
  -5   7   7       49.65       60.99     54.49 o 
  -4   7   7       85.40       25.80     41.04 o 
  -3   7   7        5.36        8.65     34.45 o 
  -2   7   7       25.73       63.48     41.03 o 
  -1   7   7      227.05      255.40     62.49 o 
   0   7   7     2421.39     2596.43    139.80 o 
   1   7   7      148.47      165.20     44.55 o 
   2   7   7     1171.80     1263.78     90.68 o 
   3   7   7      863.64      872.59    117.50 o 
   4   7   7     1902.55     1905.64    110.96 o 
   5   7   7      716.74      870.30    108.69 o 
   6   7   7     2316.61     2572.88    146.73 o 
   7   7   7      396.45      514.31     88.41 o 
   8   7   7       53.29      100.91     50.99 o 
   9   7   7      541.40      830.29    123.51 o 
  10   7   7      419.79      218.65    252.19 o 
  -4   8   7       46.50       17.66     46.17 o 
  -3   8   7       18.18       82.77     43.56 o 
  -2   8   7      150.09      162.37     53.62 o 
  -1   8   7      435.15      507.55     84.19 o 
   0   8   7        5.65      -11.21     29.83 o 
   1   8   7      222.99      195.88     72.14 o 
   2   8   7      108.59      151.61     60.21 o 
   3   8   7       21.10       48.45     45.24 o 
   4   8   7      506.07      570.39    119.16 o 
   5   8   7     2384.11     2771.86    200.04 o 
   6   8   7      533.55      711.89     87.51 o 
   7   8   7      370.30      501.23     87.29 o 
   8   8   7      543.10      737.88    110.69 o 
   9   8   7      100.57      171.87     63.29 o 
  10   8   7      694.70     1025.35    209.07 o 
  -3   9   7        0.37       71.13     51.99 o 
  -1   9   7      465.74      244.40     80.34 o 
   0   9   7      110.30       68.30     55.11 o 
   1   9   7        9.21       42.84     54.19 o 
   2   9   7      252.97      292.62     88.08 o 
   3   9   7      328.09      269.11     86.01 o 
   4   9   7      636.62      735.14    138.48 o 
   5   9   7       50.39       32.46     55.45 o 
   6   9   7      375.52      642.77     86.78 o 
   7   9   7       54.38       19.98     39.74 o 
   8   9   7        5.19        9.01     43.12 o 
   9   9   7      360.43      412.44     94.90 o 
  -2  10   7        6.69       28.21     48.11 o 
  -1  10   7      917.58      965.88    150.58 o 
   0  10   7      552.56      648.60    143.24 o 
   1  10   7        3.45       56.43     53.96 o 
   2  10   7      268.71      291.76     94.21 o 
   3  10   7     1423.06     1462.76    168.76 o 
   4  10   7      167.25      147.77     72.08 o 
   5  10   7      929.16     1228.57    160.45 o 
   6  10   7       33.48       15.48     59.01 o 
   7  10   7      440.75      514.20     88.25 o 
   8  10   7       16.10       -3.64     92.52 o 
   0  11   7      345.85      406.56    124.03 o 
   1  11   7      160.37      107.00     83.15 o 
   2  11   7      251.17      262.80     91.40 o 
   3  11   7      161.29      181.72     92.38 o 
   4  11   7     1553.77     1878.26    198.23 o 
   5  11   7       25.91       20.36     53.96 o 
   6  11   7      109.25      141.52     77.47 o 
   3  12   7      211.98      252.77    105.40 o 
   1  -7   8       14.43       14.85     51.67 o 
   2  -7   8        0.70      -35.84     41.11 o 
   3  -7   8      251.66      363.09    129.25 o 
   4  -7   8      190.02      277.71    115.09 o 
  -2  -6   8      238.37       52.70     52.47 o 
  -1  -6   8       51.88       16.06     46.79 o 
   0  -6   8       33.24      -40.43     40.43 o 
   1  -6   8      156.81       13.88     40.60 o 
   2  -6   8       31.11       21.56     68.70 o 
   3  -6   8       32.64       23.80     64.22 o 
   4  -6   8       64.64       88.25     75.23 o 
   5  -6   8      170.94      321.23    108.78 o 
   6  -6   8        5.84       53.39     72.60 o 
  -3  -5   8        2.59      -44.15     44.15 o 
  -2  -5   8      316.90       10.95     41.40 o 
  -1  -5   8      631.66       49.31     40.20 o 
   0  -5   8       57.03      -18.24     44.04 o 
   1  -5   8       40.18       97.48     76.21 o 
   2  -5   8     1211.66     1480.99    183.67 o 
   3  -5   8       11.91       40.83     61.53 o 
   4  -5   8      118.81      151.56     76.78 o 
   5  -5   8      144.39      180.52     79.02 o 
   6  -5   8      140.29      200.70     91.06 o 
   7  -5   8       47.91        5.16     41.09 o 
   8  -5   8      137.98       74.00     57.85 o 
  -4  -4   8        0.07       20.36     38.51 o 
  -3  -4   8      264.88       24.71     45.24 o 
  -2  -4   8       32.46      -39.39     39.39 o 
  -1  -4   8      399.98      548.14    134.47 o 
   0  -4   8       70.78       85.90     65.77 o 
   1  -4   8       24.26       37.44     60.67 o 
   2  -4   8       60.31       41.92     57.40 o 
   3  -4   8     1135.67     1469.12    174.78 o 
   4  -4   8      282.53      344.17    107.00 o 
   5  -4   8       78.82      157.12     81.60 o 
   6  -4   8      308.70      442.65     80.32 o 
   7  -4   8      432.20      516.21     87.52 o 
   8  -4   8       64.11      100.50     49.42 o 
   9  -4   8       40.37      109.01     83.66 o 
  -4  -3   8       93.31      -10.38     46.28 o 
  -3  -3   8       81.11      -26.66     43.06 o 
  -2  -3   8       21.64       55.97     60.10 o 
  -1  -3   8      115.49      102.99     65.77 o 
   0  -3   8      141.87      206.78     90.89 o 
   1  -3   8       34.85        7.63     45.93 o 
   2  -3   8     1101.87     1141.01    151.84 o 
   3  -3   8      337.60      434.20    108.95 o 
   4  -3   8      860.34      943.86    134.18 o 
   5  -3   8      297.56      329.29     69.67 o 
   6  -3   8        2.77        2.91     30.74 o 
   7  -3   8      396.02      526.12     86.44 o 
   8  -3   8      757.95     1262.63    115.21 o 
   9  -3   8       37.44       10.21     68.52 o 
  -5  -2   8      249.53       14.85     49.37 o 
  -4  -2   8      328.24       36.24     45.93 o 
  -3  -2   8      272.93      384.89    116.23 o 
  -2  -2   8      373.48      435.75    116.18 o 
  -1  -2   8      230.44      294.11     95.07 o 
   0  -2   8       86.33      101.04     64.28 o 
   1  -2   8      657.61      945.30    140.49 o 
   2  -2   8      652.64      637.54    129.31 o 
   3  -2   8      885.51     1041.63    138.08 o 
   4  -2   8       77.24       17.88     28.33 o 
   5  -2   8        1.62      -15.83     25.85 o 
   6  -2   8        2.87       32.94     40.97 o 
   7  -2   8       90.54      106.11     45.71 o 
   8  -2   8      124.81      132.94     47.19 o 
   9  -2   8      253.65       94.16     58.09 o 
  10  -2   8        0.81       74.14     67.32 o 
  -5  -1   8        9.42       31.94     52.98 o 
  -4  -1   8      395.10      -47.54     47.54 o 
  -3  -1   8      578.75      611.85    144.10 o 
  -2  -1   8       23.02        1.55     41.52 o 
  -1  -1   8      656.93      801.88    133.72 o 
   0  -1   8     1772.60     2376.17    209.24 o 
   1  -1   8      819.41      924.14    131.54 o 
   2  -1   8     3529.73     3923.50    143.16 o 
   3  -1   8      825.14      911.10     75.74 o 
   4  -1   8      153.03      179.31     43.68 o 
   5  -1   8       26.72       46.15     34.15 o 
   6  -1   8     1134.52     1415.75    186.25 o 
   7  -1   8       31.20       77.17     38.08 o 
   8  -1   8      682.09      776.36    150.87 o 
   9  -1   8      103.00      144.16     71.05 o 
  10  -1   8        7.59        8.09     53.56 o 
  -5   0   8       19.17       44.15     49.66 o 
  -4   0   8      122.21       27.93     59.58 o 
  -3   0   8      233.92      258.90     95.36 o 
  -2   0   8      105.15       82.40     65.71 o 
  -1   0   8       83.34       23.28     62.79 o 
   0   0   8       74.97       98.51     58.78 o 
   1   0   8     1423.07     1686.20    136.36 o 
   2   0   8      269.51      298.04     50.65 o 
   3   0   8     1982.97     2282.22    116.52 o 
   4   0   8      225.77      251.13     71.02 o 
   5   0   8     2961.17     3147.18    144.87 o 
   6   0   8       55.16       10.36     32.51 o 
   7   0   8     2495.09     2728.09    217.04 o 
   8   0   8      206.62      199.50     74.26 o 
   9   0   8       81.26      103.79     81.43 o 
  10   0   8       55.53       21.16     44.78 o 
  11   0   8      465.24      -19.44     56.25 o 
  -6   1   8       65.57      -37.79     54.53 o 
  -5   1   8      140.11       42.32     47.94 o 
  -4   1   8       17.22       80.68     58.66 o 
  -3   1   8      187.58      372.21    114.34 o 
  -2   1   8       18.25       -5.56     51.78 o 
  -1   1   8      202.33      222.26     91.63 o 
   0   1   8      315.97      331.16     53.37 o 
   1   1   8       19.43       21.11     41.54 o 
   2   1   8     1518.47     1629.20     95.41 o 
   3   1   8        6.67       10.41     30.13 o 
   4   1   8        6.88        9.60     26.57 o 
   5   1   8       14.56       27.45     31.75 o 
   6   1   8     1599.48     1947.88    176.76 o 
   7   1   8      552.07      615.58    127.19 o 
   8   1   8     1404.25     1706.52    184.76 o 
   9   1   8       19.80       44.10     58.72 o 
  10   1   8      216.33       -1.61     47.37 o 
  11   1   8      168.10      303.86    126.61 o 
  -6   2   8       49.62       -9.63     57.86 o 
  -5   2   8      159.24       -1.72     43.87 o 
  -3   2   8      200.12      192.79    100.75 o 
  -2   2   8       46.10       -9.86     46.05 o 
  -1   2   8     1217.94     1329.06    156.17 o 
   0   2   8     1144.64     1255.81     94.24 o 
   1   2   8      144.46      234.67     47.61 o 
   2   2   8      881.02     1050.27    213.69 o 
   3   2   8       33.13       36.61     25.84 o 
   4   2   8      332.18      409.44     63.48 o 
   5   2   8      487.79      581.57     73.76 o 
   6   2   8      835.90      910.89    123.29 o 
   7   2   8      812.02      940.25    134.30 o 
   8   2   8      111.55      108.26     70.13 o 
   9   2   8       11.29       37.39     48.86 o 
  10   2   8       67.57       43.64     71.16 o 
  11   2   8      307.73      438.33    143.41 o 
  -5   3   8      203.40        8.72     46.33 o 
  -4   3   8       48.00       82.75     74.14 o 
  -3   3   8      368.55      468.09    129.31 o 
  -2   3   8      128.69      184.88     65.34 o 
  -1   3   8      153.26      121.05     57.06 o 
   0   3   8     2624.12     2965.71    136.18 o 
   1   3   8     1940.28     2130.32    114.16 o 
   2   3   8       29.35       67.95     30.56 o 
   3   3   8     1383.75     1435.09    115.63 o 
   4   3   8     2494.95     2717.93    127.19 o 
   5   3   8      710.09      712.43    103.45 o 
   6   3   8     3533.82     4061.48    254.83 o 
   7   3   8      134.38      168.24     77.47 o 
   8   3   8      104.84      137.45     62.68 o 
   9   3   8       17.74      -47.71     53.67 o 
  10   3   8      369.66      495.38    139.46 o 
  11   3   8       98.32      124.95    100.18 o 
  -5   4   8        4.51      123.92     64.74 o 
  -4   4   8       50.85      -41.71     41.71 o 
  -3   4   8       51.43       37.98     31.41 o 
  -2   4   8       43.71       11.24     33.62 o 
  -1   4   8      267.90      384.86     65.91 o 
   0   4   8      416.79      498.07     71.62 o 
   1   4   8     1396.15     1665.00    113.54 o 
   2   4   8     1699.43     1903.03    110.46 o 
   3   4   8        3.36        9.24     25.32 o 
   4   4   8      157.07      162.33     41.08 o 
   5   4   8     3622.24     3846.96    235.91 o 
   6   4   8      602.27      702.62    110.73 o 
   7   4   8      481.37      565.34    128.16 o 
   8   4   8      686.56      614.49    140.15 o 
   9   4   8     1024.52     1453.12    195.25 o 
  10   4   8       48.52        3.61     71.56 o 
  11   4   8      524.08      783.19    186.08 o 
  -5   5   8      181.61      141.29     95.71 o 
  -4   5   8      156.70      122.53     48.13 o 
  -3   5   8       21.67       38.31     34.82 o 
  -2   5   8        4.76        6.62     28.82 o 
  -1   5   8      807.86     1055.12     94.60 o 
   0   5   8       45.17       44.77     63.71 o 
   1   5   8       69.12      122.45     41.49 o 
   2   5   8       78.78       43.00     31.01 o 
   3   5   8       19.51       11.51     24.16 o 
   4   5   8      104.88      172.09     65.60 o 
   5   5   8      193.77      321.12     87.79 o 
   6   5   8     2587.94     2686.80    214.23 o 
   7   5   8       23.66       99.73     44.33 o 
   8   5   8       13.45       -0.63     32.69 o 
   9   5   8      369.19      689.62    137.22 o 
  10   5   8      712.83     1181.15    225.41 o 
  11   5   8       13.95      -40.77     73.91 o 
  -5   6   8       30.34       76.56     57.11 o 
  -4   6   8      136.66      106.52     44.46 o 
  -3   6   8      705.39      870.53     85.12 o 
  -2   6   8      413.86      372.39     73.37 o 
  -1   6   8      176.88      280.43     63.57 o 
   0   6   8     2560.78     2668.02    145.04 o 
   1   6   8       29.11       -9.54     35.29 o 
   2   6   8       38.31       64.44     31.96 o 
   3   6   8      379.79      410.09     61.79 o 
   4   6   8     1175.93     1320.83    141.64 o 
   5   6   8      261.20      237.21     76.98 o 
   6   6   8       30.08       92.09     41.11 o 
   7   6   8      349.59      355.08     75.77 o 
   8   6   8       56.55      101.99     53.22 o 
   9   6   8      176.45      108.74     57.29 o 
  10   6   8       31.76       13.97     40.06 o 
  -4   7   8       40.79       99.91     51.94 o 
  -3   7   8        2.07       15.58     38.27 o 
  -2   7   8      344.47      259.38     65.98 o 
  -1   7   8      874.97      929.25     96.81 o 
   0   7   8      270.39      342.29     97.43 o 
   1   7   8     1485.93     1384.70    104.66 o 
   2   7   8      723.47      846.47     83.04 o 
   3   7   8      505.65      710.59    105.45 o 
   4   7   8     2221.27     2290.85    190.84 o 
   5   7   8     2447.70     2514.25    210.10 o 
   6   7   8      296.23      395.64     73.94 o 
   7   7   8       71.12      132.31     48.82 o 
   8   7   8      649.89      910.90    125.38 o 
   9   7   8      162.21      359.83     82.50 o 
  10   7   8      183.56      210.96     80.06 o 
  -3   8   8       12.24        1.81     39.47 o 
  -2   8   8       23.32       25.95     36.45 o 
  -1   8   8       24.78       53.00     40.88 o 
   0   8   8      751.36      741.19     99.30 o 
   1   8   8        9.10       -3.26     32.75 o 
   2   8   8        5.76      -31.54     31.54 o 
   3   8   8     1225.38     1510.98    160.10 o 
   4   8   8      292.15      374.22    104.42 o 
   5   8   8     1250.56     1375.54    165.20 o 
   6   8   8      862.59     1083.74    103.47 o 
   7   8   8       77.58       71.52     46.05 o 
   8   8   8       26.63       18.44     40.52 o 
   9   8   8     1528.59     1901.98    282.50 o 
  -3   9   8      250.09      300.75     77.17 o 
  -1   9   8      126.43       -8.66     36.64 o 
   0   9   8      105.12      -13.76     40.94 o 
   1   9   8      224.69      257.30     82.52 o 
   2   9   8      116.54      174.32     77.93 o 
   3   9   8      144.82      133.32     69.38 o 
   4   9   8      569.11      450.37    111.99 o 
   5   9   8       43.90       53.56     66.12 o 
   6   9   8      251.43      176.50     90.43 o 
   7   9   8       13.71       36.18     47.48 o 
   8   9   8      343.71      452.42     91.93 o 
   9   9   8       17.95      104.18     57.31 o 
  -1  10   8      135.58       -2.64     45.13 o 
   0  10   8      245.74      -28.79     36.18 o 
   1  10   8      276.27      452.26    125.29 o 
   2  10   8      360.08      305.81    102.59 o 
   3  10   8      216.28      221.74     93.30 o 
   4  10   8      546.27      575.84    130.97 o 
   5  10   8       46.03      -22.25     54.99 o 
   6  10   8       18.50      -54.02     54.02 o 
   7  10   8       26.32       77.76     76.09 o 
   8  10   8      114.99      190.55     89.57 o 
   0  11   8      132.34       65.60     79.71 o 
   1  11   8       13.53        5.62     60.04 o 
   2  11   8      396.70      672.52    152.70 o 
   3  11   8      926.15     1088.54    162.62 o 
   4  11   8       72.94       -9.69     60.38 o 
   5  11   8      317.44      347.90    107.12 o 
   6  11   8      265.17      298.64    115.89 o 
   1  -6   9        1.48        5.73     47.08 o 
   2  -6   9       66.92       91.58     83.09 o 
   3  -6   9      123.77      165.61     99.26 o 
   4  -6   9       29.43       99.15     77.99 o 
  -1  -5   9       53.74      -20.13     43.06 o 
   0  -5   9      275.70      -15.65     49.03 o 
   1  -5   9      198.48      202.25     96.57 o 
   2  -5   9       35.84       16.57     54.65 o 
   3  -5   9      440.69      446.47    127.82 o 
   4  -5   9       30.32       40.31     67.32 o 
   5  -5   9       22.84       -0.17     53.39 o 
   6  -5   9       34.22       11.93     67.21 o 
  -2  -4   9      405.77       72.48     49.43 o 
  -1  -4   9      107.61       22.02     43.70 o 
   0  -4   9      121.61       16.23     37.85 o 
   1  -4   9      192.45      303.63    111.19 o 
   2  -4   9     1132.17     1402.32    181.49 o 
   3  -4   9       11.29        5.56     61.70 o 
   4  -4   9      338.70      633.06    145.59 o 
   5  -4   9      139.12      104.13     75.06 o 
   6  -4   9      138.55      184.24     88.82 o 
   7  -4   9      154.30      116.98     76.09 o 
   8  -4   9      189.19      292.94     70.75 o 
  -3  -3   9       98.99        3.44     46.33 o 
  -2  -3   9        1.24      -20.82     42.43 o 
  -1  -3   9        8.15       22.88     43.06 o 
   0  -3   9       75.49       27.52     61.24 o 
   1  -3   9        0.10      -31.14     51.26 o 
   2  -3   9      552.33      715.41    155.92 o 
   3  -3   9      743.43      954.53    146.91 o 
   4  -3   9       27.03       50.29     63.77 o 
   5  -3   9       16.02       10.84     51.15 o 
   6  -3   9     1003.32     1295.78    110.34 o 
   7  -3   9      296.91      440.15     86.67 o 
   8  -3   9      237.80      423.45    112.13 o 
   9  -3   9      145.58      314.24    116.41 o 
  -4  -2   9      163.79      -49.09     49.09 o 
  -3  -2   9      226.70      -19.32     46.22 o 
  -2  -2   9        5.12      -32.17     32.17 o 
  -1  -2   9        3.39       45.19     61.24 o 
   0  -2   9      534.90      618.73    142.61 o 
   1  -2   9       56.21       -6.54     50.75 o 
   2  -2   9      119.64       12.96     55.39 o 
   3  -2   9       46.37      -28.21     50.52 o 
   4  -2   9       12.86       68.18     59.35 o 
   5  -2   9       33.32       13.88     31.83 o 
   6  -2   9       37.05      113.32     45.59 o 
   7  -2   9     1140.41     1529.09    118.71 o 
   8  -2   9       46.77       30.45     55.11 o 
   9  -2   9      159.18      210.39     99.95 o 
  -4  -1   9      178.05       19.38     52.53 o 
  -3  -1   9      196.27       12.56     39.11 o 
  -1  -1   9      315.13      611.91    136.99 o 
   0  -1   9       56.10       24.49     53.56 o 
   1  -1   9     1163.56     1221.75    160.67 o 
   2  -1   9      151.60      168.93     79.13 o 
   3  -1   9      119.14      139.34     77.24 o 
   4  -1   9      192.82      218.14     60.12 o 
   5  -1   9      479.82      688.51     81.23 o 
   6  -1   9      504.85      449.94     74.37 o 
   7  -1   9      107.58       79.28     41.80 o 
   8  -1   9      108.74      158.95     77.41 o 
   9  -1   9        6.93       30.85     47.71 o 
  10  -1   9       44.58       46.33     57.17 o 
  -4   0   9       89.69       46.51     43.87 o 
  -3   0   9       73.91      -37.90     37.90 o 
  -2   0   9      139.72      237.92    110.96 o 
  -1   0   9      156.61      159.47     84.98 o 
   0   0   9      836.77     1237.29    162.80 o 
   1   0   9      108.66       93.76     65.54 o 
   2   0   9     1352.97     1873.62    186.77 o 
   3   0   9     1200.85     1426.36     98.33 o 
   4   0   9       22.98       60.86     36.54 o 
   5   0   9      454.94      633.50     78.81 o 
   6   0   9     1802.89     2214.51    131.35 o 
   7   0   9      171.38      253.11     80.34 o 
   8   0   9        6.28       14.74     51.21 o 
   9   0   9      281.61      104.36     61.13 o 
  10   0   9       37.84      -50.40     50.40 o 
  -4   1   9       44.17       31.88     48.23 o 
  -3   1   9        5.86       67.21     66.86 o 
  -2   1   9       14.15       47.77     68.12 o 
  -1   1   9       11.05       71.39     60.78 o 
   0   1   9        2.95       27.81     59.18 o 
   1   1   9     1157.33     1524.75    173.86 o 
   2   1   9       91.46      111.07     35.73 o 
   3   1   9      661.05      828.82     76.71 o 
   4   1   9      751.51      849.25    310.11 o 
   5   1   9      396.89      619.63    132.20 o 
   6   1   9      956.53     1313.80    106.23 o 
   7   1   9     1750.96     1871.78    187.63 o 
   8   1   9       56.63        7.91     44.96 o 
   9   1   9        3.79       90.54     63.08 o 
  10   1   9      650.89       28.21     53.44 o 
  11   1   9       93.69      -25.75     64.17 o 
  -5   2   9      150.54       46.05     55.97 o 
  -4   2   9       49.44       29.02     43.24 o 
  -3   2   9      198.52      131.49     86.30 o 
  -2   2   9      223.90      233.84     98.74 o 
  -1   2   9      189.12      229.43     95.42 o 
   0   2   9      729.37     1060.49     85.70 o 
   1   2   9      335.63      315.94     59.43 o 
   2   2   9       69.89       93.79     35.92 o 
   3   2   9       11.37        7.25     40.74 o 
   4   2   9      181.41      177.75     60.41 o 
   5   2   9       60.48       30.72     30.36 o 
   6   2   9      316.75      354.26     96.45 o 
   7   2   9      310.34      467.11    119.62 o 
   8   2   9       75.63       35.84     54.53 o 
   9   2   9      190.71      278.06     99.38 o 
  10   2   9        7.11       51.26     51.84 o 
  11   2   9      451.98      377.37    140.78 o 
  -4   3   9      351.35      420.95    141.06 o 
  -3   3   9      178.32      409.03    126.38 o 
  -2   3   9      215.22      289.07    108.32 o 
  -1   3   9     1135.09     1385.93    109.55 o 
   0   3   9      694.14      820.15     79.12 o 
   1   3   9     1361.65     1585.44    107.77 o 
   2   3   9      268.64      302.31     56.11 o 
   3   3   9     1136.77     1392.20    101.87 o 
   4   3   9       12.59       16.33     48.86 o 
   5   3   9     1159.31     1372.44    145.42 o 
   6   3   9        6.77      -16.57     38.65 o 
   7   3   9      545.16      488.16    121.34 o 
   8   3   9       42.70       62.85     62.27 o 
   9   3   9      230.50      181.32     84.24 o 
  10   3   9       98.05      246.06    103.96 o 
  11   3   9       22.70      -13.65     77.24 o 
  -4   4   9        7.29       30.91     68.35 o 
  -3   4   9       17.54       42.20     69.10 o 
  -2   4   9      112.38      165.86     52.04 o 
  -1   4   9       36.39       -1.36     44.30 o 
   0   4   9     1969.86     2387.26    138.80 o 
   1   4   9      522.77      696.87     91.86 o 
   2   4   9      286.24      315.99     63.06 o 
   3   4   9      456.97      530.77     84.44 o 
   4   4   9     3567.88     3784.37    159.33 o 
   5   4   9        2.91      -31.25     31.25 o 
   6   4   9     2327.64     3246.23    236.14 o 
   7   4   9      340.43      627.50    138.02 o 
   8   4   9      157.73      421.87    120.02 o 
   9   4   9       63.24      304.61    115.37 o 
  10   4   9      375.86      714.49    172.43 o 
  11   4   9      136.64      269.00    119.39 o 
  -4   5   9       11.50        2.64     67.89 o 
  -3   5   9       78.94       88.60     52.43 o 
  -2   5   9       66.80      111.52     95.56 o 
  -1   5   9       86.83      110.44     53.24 o 
   0   5   9      171.26       98.68     40.08 o 
   1   5   9      101.10      104.89     45.76 o 
   2   5   9       53.76       94.46     37.03 o 
   3   5   9      317.36      457.50     69.98 o 
   4   5   9      466.62      400.65     95.76 o 
   5   5   9     1453.16     1817.60    172.60 o 
   6   5   9      145.05      168.07     72.42 o 
   7   5   9      837.35     1125.70    155.17 o 
   8   5   9      223.49      145.42     88.65 o 
   9   5   9      927.51     1114.46    205.17 o 
  10   5   9      679.53     1122.26    224.10 o 
  -4   6   9      139.32      183.91     59.04 o 
  -3   6   9       14.19       -7.40     39.51 o 
  -2   6   9      416.90      473.11     87.39 o 
  -1   6   9      445.07      590.02     92.56 o 
   0   6   9        1.08      -19.68     27.01 o 
   1   6   9       67.78       91.86     41.32 o 
   2   6   9      124.33      147.87     46.42 o 
   3   6   9      193.47      131.54     66.23 o 
   4   6   9      723.25      593.50    119.90 o 
   5   6   9      161.15      202.88     79.53 o 
   6   6   9      205.11      176.21     77.76 o 
   7   6   9        9.31        6.14     57.97 o 
   8   6   9      113.97      133.44     75.29 o 
   9   6   9      158.93      466.48    134.93 o 
  10   6   9      453.03      992.60    213.43 o 
  -3   7   9      151.46      167.28     56.26 o 
  -2   7   9      111.83      130.42     57.09 o 
  -1   7   9      543.51      790.63     98.97 o 
   0   7   9      843.60      946.38    116.66 o 
   1   7   9      151.00      175.51     50.64 o 
   2   7   9       96.50      146.60     49.18 o 
   3   7   9     1668.74     1731.01    165.78 o 
   4   7   9      382.65      318.25     98.29 o 
   5   7   9      527.34      719.02    138.08 o 
   6   7   9      137.40      147.37     77.81 o 
   7   7   9      363.78      366.24     78.40 o 
   8   7   9        3.92      -31.60     65.83 o 
   9   7   9      549.97      955.00    137.91 o 
  10   7   9      148.35      181.79    100.64 o 
  -2   8   9      188.39      294.12     76.57 o 
  -1   8   9      140.47       70.08    130.05 o 
   0   8   9      132.82       98.35     49.14 o 
   1   8   9      639.69      649.60     86.31 o 
   2   8   9      171.54      218.07     80.11 o 
   3   8   9       14.85      106.94     62.79 o 
   4   8   9     2199.87     2613.00    214.69 o 
   5   8   9      376.82      387.92    111.70 o 
   6   8   9        0.60       13.59     57.86 o 
   7   8   9      341.74      389.99    117.90 o 
   8   8   9     1009.26     1394.67    138.02 o 
   9   8   9        6.29       28.47     49.37 o 
  -1   9   9        4.73       44.30     41.49 o 
   0   9   9        2.36       20.16     37.14 o 
   1   9   9       40.62       18.98     39.74 o 
   2   9   9       16.56      -37.39     37.39 o 
   3   9   9      205.69      205.98     83.78 o 
   4   9   9       57.04      154.94     74.95 o 
   5   9   9      774.83      813.24    153.05 o 
   6   9   9       37.38       41.92     71.68 o 
   7   9   9      106.00      156.20     84.01 o 
   8   9   9      284.34      433.45    137.16 o 
   0  10   9       98.89      -36.76     36.76 o 
   1  10   9       40.25       28.61     41.00 o 
   2  10   9       79.16       98.63     72.65 o 
   3  10   9      385.96      408.05    117.78 o 
   4  10   9       88.95      104.36     70.42 o 
   5  10   9       17.97       30.05     63.48 o 
   6  10   9       33.73       12.62     65.20 o 
   7  10   9        5.80       11.24     75.69 o 
   2  11   9      188.44       96.68     91.98 o 
   3  11   9      326.98      447.27    128.10 o 
   4  11   9      554.67      691.96    153.85 o 
   5  11   9       39.71      122.71     83.89 o 
   2  -5  10       15.43       57.40     76.44 o 
   3  -5  10       12.13       15.94     74.78 o 
   4  -5  10       26.33       64.80     79.59 o 
   0  -4  10      164.62      281.67    114.34 o 
   1  -4  10      245.00      179.54     90.83 o 
   2  -4  10      172.29      177.93    101.38 o 
   3  -4  10      242.28      384.02    129.88 o 
   4  -4  10      120.80      213.03    100.29 o 
   5  -4  10        3.13       20.18     70.70 o 
   6  -4  10      239.56      474.28    137.16 o 
  -1  -3  10        1.03       11.70     42.84 o 
   0  -3  10       55.59      161.82     87.51 o 
   1  -3  10      382.44      755.61    169.96 o 
   2  -3  10       91.32      125.75     89.05 o 
   3  -3  10       69.14       99.60     87.28 o 
   4  -3  10      366.40      791.56    163.43 o 
   5  -3  10      283.99      537.02    136.82 o 
   6  -3  10        0.93      -51.78     51.78 o 
   7  -3  10      472.81      758.93    159.93 o 
   8  -3  10       14.23      123.63     68.81 o 
  -2  -2  10       72.92      -23.51     42.55 o 
  -1  -2  10        3.57       80.57     78.96 o 
   0  -2  10       28.61      -26.09     57.57 o 
   1  -2  10      268.23      430.87    123.40 o 
   2  -2  10      368.38      475.37    128.91 o 
   3  -2  10       39.44       58.95     70.82 o 
   4  -2  10        5.49      -42.09     45.70 o 
   5  -2  10      101.15       90.31     68.35 o 
   6  -2  10      305.96      407.59    119.85 o 
   7  -2  10       38.59       21.88     43.33 o 
   8  -2  10      266.64      470.44    123.92 o 
   9  -2  10       52.41       94.56     81.66 o 
  -3  -1  10      105.28       51.44     47.48 o 
  -2  -1  10        0.35      -54.25     54.25 o 
  -1  -1  10      205.81      266.47    105.11 o 
   0  -1  10      619.83      860.43    176.27 o 
   1  -1  10        3.77       17.55     58.43 o 
   2  -1  10      383.42      466.54    124.78 o 
   3  -1  10       12.16       66.35     70.65 o 
   4  -1  10       60.47      226.22     93.76 o 
   5  -1  10       60.66       42.75     72.05 o 
   6  -1  10        6.86       28.33     58.40 o 
   7  -1  10      180.61      236.37     89.63 o 
   8  -1  10        2.32      218.76     95.59 o 
   9  -1  10       34.62      169.22     85.96 o 
  -3   0  10       87.10      -14.97     47.65 o 
  -2   0  10      243.80      423.59    137.11 o 
  -1   0  10      153.43       86.30     71.11 o 
   0   0  10      153.62      244.22    110.96 o 
   1   0  10     1457.36     1969.84    209.70 o 
   2   0  10        1.98       16.51     53.73 o 
   3   0  10        8.70       29.76     64.22 o 
   4   0  10     1079.79     1436.96    107.94 o 
   5   0  10      563.37      721.86     85.03 o 
   6   0  10      290.26      309.84     68.57 o 
   7   0  10      582.01      486.84    115.89 o 
   8   0  10       19.59       46.10     59.64 o 
   9   0  10        3.40       41.63     51.15 o 
  10   0  10      225.17       48.17     61.87 o 
  -3   1  10        4.86       38.08     68.98 o 
  -2   1  10       10.69      -44.56     59.52 o 
  -1   1  10      120.65       65.66     80.97 o 
   0   1  10       54.25      107.29     81.89 o 
   1   1  10      367.76      309.14    105.34 o 
   2   1  10      600.75      869.32    139.23 o 
   3   1  10       34.00       44.74     35.00 o 
   4   1  10      182.45      236.52     55.14 o 
   5   1  10     1442.39     1879.70    125.26 o 
   6   1  10      476.98      578.19    121.22 o 
   7   1  10      167.63      207.47     86.87 o 
   8   1  10      156.17      310.91     98.00 o 
   9   1  10      312.85        7.57     43.12 o 
  10   1  10      110.16       11.01     47.48 o 
  -3   2  10       22.39       49.37     79.76 o 
  -2   2  10        4.29      -48.80     48.80 o 
  -1   2  10      326.38      194.56    104.48 o 
   0   2  10        5.76       54.76     67.72 o 
   1   2  10      139.09      417.63    123.98 o 
   2   2  10       13.22       -4.70     58.17 o 
   3   2  10       36.57        9.28     80.65 o 
   4   2  10       74.64      169.64     52.81 o 
   5   2  10        0.00        4.84     32.13 o 
   6   2  10     1379.68     1364.47    159.53 o 
   7   2  10      188.78      206.49     83.26 o 
   8   2  10       13.86       12.67     58.32 o 
   9   2  10        2.24      -47.02     47.02 o 
  10   2  10      652.05      -51.38     51.38 o 
  -3   3  10      181.93      150.70     97.20 o 
  -2   3  10      485.03      750.90    170.37 o 
  -1   3  10       17.35       71.85     70.53 o 
   0   3  10      542.31      728.88    159.53 o 
   1   3  10      507.19      689.48     89.94 o 
   2   3  10        5.14       14.80     31.69 o 
   3   3  10      191.04      230.42     54.37 o 
   4   3  10      706.48      809.55     85.90 o 
   5   3  10      851.75      895.06    123.12 o 
   6   3  10       45.12       54.93     52.35 o 
   7   3  10        8.98        7.28     50.35 o 
   8   3  10       29.58       66.75     53.79 o 
   9   3  10      157.00      -16.86     41.11 o 
  10   3  10        0.13        1.38     54.99 o 
  -3   4  10        3.56       -2.87     58.83 o 
  -2   4  10       94.01      161.59     95.07 o 
  -1   4  10      727.74     1012.79    166.58 o 
   0   4  10        2.74      -25.35     55.74 o 
   1   4  10      448.92      688.48     81.00 o 
   2   4  10      932.26     1140.01     98.91 o 
   3   4  10      404.27      454.11     73.86 o 
   4   4  10      415.18      653.99    103.56 o 
   5   4  10     2277.85     2958.95    220.60 o 
   6   4  10       17.84       59.29     49.31 o 
   7   4  10        3.29      -44.90     44.90 o 
   9   4  10      188.85      -25.12     45.99 o 
  10   4  10      293.69       -8.66     59.52 o 
  -3   5  10        2.50       -7.23     70.59 o 
  -2   5  10       98.70      203.62    106.72 o 
  -1   5  10        0.37       53.59     40.70 o 
   0   5  10      240.52      237.37     60.16 o 
   1   5  10       42.94        4.24     29.47 o 
   2   5  10      121.28      144.32     45.38 o 
   3   5  10      441.69      513.69    116.26 o 
   4   5  10      760.55      860.77    120.88 o 
   5   5  10      509.64      455.76    110.16 o 
   6   5  10      522.26      672.52    132.75 o 
   7   5  10      512.02      574.86    127.24 o 
   8   5  10       38.70       75.18     58.03 o 
   9   5  10      848.39     1064.68    208.84 o 
  10   5  10      191.24      243.02    118.24 o 
  -3   6  10      157.20      306.55    129.54 o 
  -2   6  10       88.20      152.98     55.36 o 
  -1   6  10      166.29      177.21     53.79 o 
   0   6  10       48.94       27.16     59.49 o 
   1   6  10       41.71       29.00     64.63 o 
   2   6  10        3.38      -16.32     29.63 o 
   3   6  10      134.37      124.49     60.78 o 
   4   6  10        5.37       51.72     45.30 o 
   5   6  10      285.31      452.03    115.60 o 
   6   6  10      240.19      429.33    112.79 o 
   7   6  10        1.69      -39.51     39.51 o 
   8   6  10      429.96      357.13    125.98 o 
   9   6  10       13.73      -33.20     67.72 o 
  10   6  10      354.60      589.60    169.73 o 
  -2   7  10      397.14      437.27     85.64 o 
  -1   7  10      320.83      303.34     72.81 o 
   0   7  10       89.31      125.80     54.33 o 
   1   7  10      214.13      302.21     70.70 o 
   2   7  10      802.93     1118.24    137.57 o 
   3   7  10        1.92      -26.61     36.58 o 
   4   7  10      728.37      671.37    135.44 o 
   5   7  10        2.91      -22.42     48.40 o 
   6   7  10       10.42       62.96     52.35 o 
   7   7  10       21.45       29.99     65.94 o 
   8   7  10      176.71      278.57    109.98 o 
   9   7  10       95.01      145.31     84.70 o 
  -1   8  10      395.46      474.14    218.93 o 
   0   8  10      236.48       80.83    130.68 o 
   1   8  10       34.80       11.91     35.34 o 
   2   8  10      237.30       68.98     53.90 o 
   4   8  10       37.40        3.50     48.05 o 
   5   8  10      582.73       12.27     42.15 o 
   6   8  10      352.57      463.44    124.15 o 
   7   8  10      558.30      796.38    176.67 o 
   8   8  10      177.34      200.47    105.97 o 
   9   8  10      228.02      382.07     88.61 o 
   0   9  10        9.44      -21.17     47.82 o 
   1   9  10       14.34      -14.57     41.23 o 
   2   9  10      186.63       -9.81     31.83 o 
   3   9  10      193.87       -3.84     38.76 o 
   4   9  10      475.88       28.04     34.69 o 
   5   9  10        7.81      -40.60     40.60 o 
   6   9  10       23.08       38.76     66.29 o 
   7   9  10      276.97      221.80    103.73 o 
   8   9  10      729.01     1263.84    197.20 o 
   2  10  10       10.31       -4.76     42.55 o 
   3  10  10      160.03       21.90     45.76 o 
   4  10  10        1.70       36.18     60.10 o 
   5  10  10        5.28      -26.38     56.83 o 
   6  10  10        3.00      -54.02     61.18 o 
   1  -3  11        8.88      -47.71     62.45 o 
   2  -3  11      212.73      347.44    130.40 o 
   3  -3  11      142.24      315.79    120.42 o 
   4  -3  11       65.53      -12.04     69.10 o 
   5  -3  11       80.97      167.73     90.20 o 
   6  -3  11      402.77      624.35    152.65 o 
   0  -2  11       34.44       12.79     67.49 o 
   1  -2  11      192.91      374.62    122.03 o 
   2  -2  11       16.77      -22.65     65.83 o 
   3  -2  11       78.26       54.07     72.65 o 
   4  -2  11        1.80       27.12     73.63 o 
   5  -2  11      349.00      438.56    128.96 o 
   6  -2  11      110.97      177.42     94.73 o 
  -1  -1  11       90.94        7.11     75.86 o 
   0  -1  11      121.57      182.98    105.74 o 
   1  -1  11       51.16       80.28     82.40 o 
   2  -1  11        0.20       16.46     58.95 o 
   3  -1  11        2.22       59.98     68.01 o 
   4  -1  11        3.42      123.29     76.50 o 
   5  -1  11       43.78       76.32     68.52 o 
   6  -1  11      367.22      551.92    139.40 o 
   7  -1  11       89.37       76.50     69.27 o 
   8  -1  11       62.45       75.29     67.21 o 
  -1   0  11      332.26      674.58    174.26 o 
   0   0  11      201.01      172.77    107.12 o 
   1   0  11       46.93       75.69     66.00 o 
   2   0  11      441.29      512.59    136.48 o 
   3   0  11      354.84      414.99    120.71 o 
   4   0  11       23.31       24.03     71.62 o 
   5   0  11      820.73     1103.96    161.13 o 
   6   0  11        8.81      -13.76     46.96 o 
   7   0  11        1.18       17.26     50.86 o 
   8   0  11        1.82        1.03     52.47 o 
   9   0  11       69.22       67.21     83.26 o 
  -2   1  11       33.75      -40.25     72.25 o 
  -1   1  11        8.86       47.42     93.47 o 
   0   1  11      360.64      495.90    152.53 o 
   1   1  11      180.61      380.41    124.89 o 
   2   1  11        9.13       -3.73     61.30 o 
   3   1  11      290.13      424.97    128.45 o 
   4   1  11      675.47      894.95    169.79 o 
   5   1  11       46.91       78.18     42.46 o 
   6   1  11      737.05     1030.62    139.06 o 
   7   1  11      100.59      120.08     66.35 o 
   8   1  11      274.17      401.34    114.05 o 
   9   1  11      139.48       63.99     70.70 o 
  -2   2  11       32.00       54.65     86.65 o 
  -1   2  11       18.42       72.83     82.29 o 
   0   2  11      136.34      328.75    119.56 o 
   1   2  11       84.19       25.46     75.92 o 
   2   2  11       60.27      -60.96     60.96 o 
   3   2  11      126.29       78.71    111.62 o 
   4   2  11        0.65      -25.06     34.98 o 
   5   2  11      652.93      745.97    133.32 o 
   6   2  11      109.83       26.49     54.13 o 
   7   2  11       24.28      -20.18     55.05 o 
   8   2  11      221.39      229.26     86.65 o 
   9   2  11      313.82       35.15     58.15 o 
  -2   3  11       79.90      101.67     99.66 o 
  -1   3  11      451.17      506.97    163.83 o 
   0   3  11        6.53       -0.63     58.66 o 
   1   3  11       32.53       56.48     77.70 o 
   2   3  11      162.24      192.99     78.44 o 
   3   3  11      132.81      134.08     52.36 o 
   4   3  11        5.18      -30.19     30.19 o 
   5   3  11        0.78       49.26     52.24 o 
   6   3  11      214.03      344.23     99.55 o 
   7   3  11       13.77       24.31     59.69 o 
   8   3  11       56.26        0.06     46.22 o 
   9   3  11      177.69      -14.22     52.58 o 
  10   3  11      220.83       17.15     63.65 o 
  -2   4  11       88.85       94.16    101.55 o 
  -1   4  11       75.80       30.62     73.51 o 
   0   4  11      684.48      968.58    200.87 o 
   1   4  11       51.40       21.13     39.47 o 
   2   4  11       21.36       22.43     94.82 o 
   3   4  11     1072.06     1325.17    110.11 o 
   4   4  11      489.81      712.03    110.27 o 
   5   4  11      233.81      409.08     98.34 o 
   6   4  11      451.58      319.74     95.88 o 
   7   4  11       88.91       96.79     64.85 o 
   8   4  11       98.36       -2.01     43.58 o 
   9   4  11      162.24       19.73     58.55 o 
  -2   5  11       58.18       17.83     89.23 o 
  -1   5  11      238.56      249.90    109.81 o 
   0   5  11        5.74      -50.52     64.68 o 
   1   5  11      130.22      138.76     52.20 o 
   2   5  11      332.16      461.76     81.99 o 
   3   5  11      101.32      153.45     64.91 o 
   4   5  11      781.48     1097.89    139.80 o 
   5   5  11      517.95      638.00    128.45 o 
   6   5  11        1.35       61.87     58.43 o 
   7   5  11       44.04       65.94     57.74 o 
   8   5  11      702.83      -15.83     40.54 o 
   9   5  11        3.77      -19.96     50.58 o 
  -1   6  11       39.79       25.77     55.68 o 
   0   6  11        1.34      -32.38     41.21 o 
   1   6  11        4.62       52.75     42.63 o 
   2   6  11       63.59      114.13     48.34 o 
   3   6  11      300.97      438.73    102.47 o 
   4   6  11        6.51      -11.24     47.65 o 
   5   6  11      376.16      284.25     94.90 o 
   6   6  11      231.61      115.72     65.71 o 
   7   6  11      130.22       52.76     41.80 o 
   8   6  11        8.11      -32.86     46.79 o 
   9   6  11     1092.60      -44.21     53.79 o 
  -1   7  11      115.37      176.10     61.78 o 
   0   7  11      191.50      257.34     67.63 o 
   1   7  11       50.55       94.82     51.56 o 
   2   7  11      100.30      144.45     69.79 o 
   3   7  11      378.94      404.78    104.19 o 
   4   7  11       47.42       73.63     51.09 o 
   5   7  11        3.11       -8.72     36.53 o 
   6   7  11       35.56        5.05     39.34 o 
   7   7  11       62.98      -33.26     47.37 o 
   8   7  11      212.80        4.82     56.71 o 
   0   8  11       59.81       41.96     55.21 o 
   1   8  11      332.69      490.74    121.45 o 
   2   8  11      306.28      -12.44     34.64 o 
   3   8  11      142.36       34.41     37.56 o 
   4   8  11      566.80       25.80     34.75 o 
   5   8  11      181.11      -18.46     38.08 o 
   6   8  11       26.30      -11.58     45.24 o 
   7   8  11      410.58      643.56    163.26 o 
   8   8  11      201.82      169.28     92.49 o 
   2   9  11      181.70        5.22     47.19 o 
   3   9  11      424.23      -38.94     38.94 o 
   4   9  11       50.44      -26.15     47.02 o 
   5   9  11       96.71      -41.00     41.00 o 
   6   9  11      439.72      454.16    124.26 o 
   2  -1  12        0.96       41.92     79.48 o 
   3  -1  12        6.03      116.29     84.92 o 
   4  -1  12       43.93       74.20     76.95 o 
   5  -1  12       10.59       23.17     71.16 o 
   1   0  12      155.78      173.00    109.41 o 
   2   0  12       22.12       29.88     76.50 o 
   3   0  12       42.97       53.33     80.17 o 
   4   0  12      182.74      177.07     95.48 o 
   5   0  12        3.68      -35.78     69.50 o 
   0   1  12       43.05      107.92    100.98 o 
   1   1  12      107.37        7.63     79.65 o 
   2   1  12      110.99      138.02    103.50 o 
   3   1  12      426.48      709.85    173.75 o 
   4   1  12       38.78      189.00    109.24 o 
   6   1  12      153.89      130.80     63.36 o 
   7   1  12       19.68        7.51     54.02 o 
   8   1  12       75.11      201.56     91.12 o 
   0   2  12      110.30      145.54    101.32 o 
   1   2  12       36.53      125.01    107.58 o 
   2   2  12        1.18      -80.17     80.17 o 
   3   2  12       35.09      -71.28     71.28 o 
   4   2  12      359.32      624.86    163.89 o 
   5   2  12       95.25      180.23     73.23 o 
   6   2  12      339.66      472.91    109.70 o 
   7   2  12       94.30      215.15     78.27 o 
   8   2  12       58.11      198.12     82.63 o 
   0   3  12       84.10       67.44     95.30 o 
   1   3  12       25.29       98.74     91.63 o 
   2   3  12        3.61        7.80     81.08 o 
   3   3  12       62.88       27.64     84.12 o 
   4   3  12      112.66      121.80     63.82 o 
   5   3  12      218.07      337.75     96.79 o 
   6   3  12        5.11      -14.34     44.56 o 
   7   3  12        5.95       57.34     53.96 o 
   8   3  12       87.46      153.51     89.40 o 
   0   4  12       11.15       48.11     79.71 o 
   1   4  12      163.12      312.63    124.32 o 
   2   4  12      373.07      568.55    165.15 o 
   3   4  12       47.13       68.78     47.34 o 
   4   4  12      683.51      893.29    128.22 o 
   5   4  12       39.22      -14.85     43.64 o 
   6   4  12       49.13      181.72     72.25 o 
   7   4  12       19.19       50.63     55.68 o 
   8   4  12      147.66       -2.29     52.30 o 
   0   5  12      164.82      175.58    102.13 o 
   1   5  12       57.55      176.79     99.78 o 
   2   5  12       60.65      125.90    114.05 o 
   3   5  12      592.57      623.83    124.15 o 
   4   5  12      182.04      198.69     80.05 o 
   5   5  12       75.53      143.13     73.51 o 
   6   5  12      224.03      104.36     58.43 o 
   7   5  12      565.28        3.27     46.45 o 
   8   5  12       50.80       12.44     53.04 o 
   1   6  12       17.45      -46.21     48.77 o 
   2   6  12       81.72       49.89     58.95 o 
   3   6  12        2.67      -12.04     46.91 o 
   4   6  12      375.77      576.52    120.48 o 
   5   6  12       20.64      -27.35     38.08 o 
   6   6  12       26.15      -43.35     43.35 o 
   7   6  12      239.37      -43.81     43.81 o 
   8   6  12      391.16      -53.56     53.56 o 
   1   7  12       93.13      185.91     77.70 o 
   2   7  12       54.75       58.09     59.98 o 
   3   7  12       24.36       33.03     60.67 o 
   4   7  12        7.30       23.51     41.75 o 
   5   7  12       36.34       28.27     44.50 o 
   6   7  12        2.45      -32.11     43.70 o 
   7   7  12      110.58      -52.35     52.35 o 
   3   8  12      304.38       57.80     45.76 o 
   4   8  12        4.15      100.87     51.32 o 
   5   8  12       82.01      -36.64     45.82 o 
   6   8  12      268.46       25.12     52.93 o 
   4   1  13      318.37      373.36    149.38 o 
   3   2  13       51.74       19.44     96.34 o 
   3   3  13        4.04      -79.25     79.25 o 
   6   3  13       15.15       48.86     58.20 o 
   4   4  13        7.75       62.85     51.61 o 
   5   4  13       73.93       79.31     61.01 o 
   6   4  13        2.50      -42.72     48.68 o 
   3   5  13        2.41       -0.69     42.32 o 
   4   5  13      291.01      456.39    108.09 o 
   5   5  13      250.95      487.47    118.24 o 
   6   5  13       26.11       49.03     70.82 o 
   4   6  13        0.56       56.14     63.31 o 
   5   6  13      117.47      189.29     85.44 o 
                                                 
